# Supplementary material for: Molecular Resistance Fingerprint of Pemetrexed and Platinum in a Long-Term Survivor of Mesothelioma
Source: PLoS One. 2012 Aug 8;7(8):e40521. doi: 10.1371/journal.pone.0040521 (PMC3414492; doi:10.1371/journal.pone.0040521)
Supplement: Table S2 — Sheet 1–8. Sheet 1–3. The top 1500 ranked list and GO entities of differentially expressed genes showed an overexpression of genes involved in mitosis, cell cycle checkpoint and DNA repair and down-regulated multicellular organismal development, inflammatory response and vasculogenesis among others. Sheet 4–7. High quality RNA was successfully extracted from the post-resistance tumour samples and analysed with the Illumina platform as described. The acquired resistance analysis revealed 241 overexpressed and 289 down-regulated genes in the post-resistance samples (Sheet 4 and 5). There were 23 significantly overexpressed and 65 down-regulated GO-terms (Sheet 6 and 7, p<0.05). Sheet 8. Acquired resistance and tumour profile. Common gene list. (XLS) [file pone.0040521.s005.xls]

## Sheet: Sheet7 Acquired resistance Go_D
Category	Term	Count	Fold Enrichment	%	PValue	Genes	List Total	Pop Hits	Pop Total		Bonferroni	Benjamini	FDR
GOTERM_BP_ALL	GO:0007155~cell adhesion	28	2.922	0.1197	8.73603e-07	CD34, CLDN5, DCBLD2, EMCN, PTEN, CPXM1, NRP1, DDR2, CLDN1, SRPX, COL15A1, JAM2, CD93, ATP2C1, ZEB2, CYR61, ITGAV, PPP2CB, DPT, CDH5, CXCL12, PCDH18, CD44, ECM2, SGCE, VCL, ESAM, VCAM1,	177	730	13484		0.00457331	0.00457331	0.00167094
GOTERM_BP_ALL	GO:0022610~biological adhesion	28	2.922	0.1197	8.73603e-07	CD34, CLDN5, DCBLD2, EMCN, PTEN, CPXM1, NRP1, DDR2, CLDN1, SRPX, COL15A1, JAM2, CD93, ATP2C1, ZEB2, CYR61, ITGAV, PPP2CB, DPT, CDH5, CXCL12, PCDH18, CD44, ECM2, SGCE, VCL, ESAM, VCAM1,	177	730	13484		0.00457331	0.00457331	0.00167094
GOTERM_BP_ALL	GO:0048731~system development	47	2.07445	0.2009	1.21709e-06	CLEC3B, HOXA2, SBF2, OSR1, HOXA5, PTEN, EMCN, DCN, ANGPT2, PPAP2B, MYST3, ENPEP, CALCRL, SNAI2, NRP1, RCAN1, PRKAR1A, PMP22, MYO6, ADAMTS1, COL15A1, SPRY1, PHYH, ATP2C1, CAV2, NDN, SOX18, CDKN1B, EGR1, BMP2, ZEB2, CYR61, LHX6, SEMA3A, CRABP2, PPP2CB, ITGAV, NR4A3, CDH5, GJA4, SEPP1, RTN4, NOS3, PCDH18, CD44, KLF10, SGCE,	177	1726	13484		0.00636574	0.00212643	0.00232793
GOTERM_BP_ALL	GO:0048513~organ development	38	2.29387	0.1624	1.99449e-06	CLEC3B, HOXA2, OSR1, HOXA5, PTEN, EMCN, DCN, ANGPT2, PPAP2B, MYST3, ENPEP, CALCRL, NRP1, SNAI2, PRKAR1A, ADAMTS1, COL15A1, SPRY1, ATP2C1, CAV2, SOX18, CDKN1B, EGR1, BMP2, CYR61, LHX6, CRABP2, PPP2CB, ITGAV, NR4A3, CDH5, GJA4, SEPP1, PCDH18, NOS3, CD44, KLF10, SGCE,	177	1262	13484		0.0104105	0.00261285	0.00381483
GOTERM_BP_ALL	GO:0048856~anatomical structure development	52	1.88369	0.2222	4.46771e-06	CLEC3B, IGFBP7, SBF2, DCBLD2, PTEN, DCN, MYST3, ENPEP, NRP1, SPAG16, PMP22, SPRY1, ATP2C1, CAV2, CDKN1B, SOX18, NDN, CYR61, SLC40A1, PPP2CB, CRABP2, NR4A3, PCDH18, CD44, KLF10, SGCE, HOXA2, OSR1, EMCN, HOXA5, ANGPT2, PPAP2B, CALCRL, SNAI2, RCAN1, PRKAR1A, MYO6, ADAMTS1, COL15A1, PHYH, EGR1, ZEB2, BMP2, SEMA3A, LHX6, ITGAV, GJA4, CDH5, SEPP1, RTN4, NOS3, VCL,	177	2103	13484		0.0231695	0.00467745	0.00854512
GOTERM_BP_ALL	GO:0007275~multicellular organismal development	54	1.79797	0.2308	1.05003e-05	CLEC3B, BST1, SBF2, PTEN, DCN, MYST3, ENPEP, NRP1, PMP22, ADAMTS9, SPRY1, ATP2C1, CAV2, CDKN1B, SOX18, NDN, CYR61, PPP2CB, CRABP2, NR4A3, PCDH18, CD44, KLF10, SGCE, HOXA2, OSR1, EMCN, HOXA5, ANGPT2, PPAP2B, TSHZ2, EBF1, CALCRL, TGFBR3, SNAI2, RCAN1, PRKAR1A, MYO6, ADAMTS1, COL15A1, PHYH, EGR1, PCOLCE, BMP2, ZEB2, SEMA3A, LHX6, ITGAV, GJA4, CDH5, SEPP1, RTN4, NOS3, LDB2,	177	2288	13484		0.0536052	0.00914055	0.0200822
GOTERM_BP_ALL	GO:0016337~cell-cell adhesion	15	4.08111	0.0641	1.8304e-05	CD34, CLDN5, EMCN, JAM2, PTEN, CD93, ATP2C1, ZEB2, CLDN1, CDH5, PCDH18, CD44, SGCE, VCAM1, ESAM,	177	280	13484		0.0915742	0.0136266	0.0350046
GOTERM_BP_ALL	GO:0032502~developmental process	67	1.61064	0.2863	1.96776e-05	CLEC3B, IGFBP7, GLO1, BST1, HSPA2, SBF2, DCBLD2, PTEN, DCN, BCLAF1, MYST3, ENPEP, NRP1, SPAG16, PMP22, ADAMTS9, SPRY1, ATP2C1, CAV2, NDN, CDKN1B, SOX18, CYR61, SLC40A1, PEG3, TIMP3, CRABP2, PPP2CB, NR4A3, BNIP3L, PCDH18, CD44, KLF10, SGCE, HOXA2, OSR1, HOXA5, EMCN, ANGPT2, PPAP2B, C8orf4, TSHZ2, EBF1, CALCRL, TGFBR3, SNAI2, RCAN1, PRKAR1A, MYO6, ADAMTS1, COL15A1, PHYH, EGR1, PCOLCE, BMP2, ZEB2, S…	177	3169	13484		0.0980979	0.0128232	0.037631
GOTERM_BP_ALL	GO:0001568~blood vessel development	12	4.91489	0.0513	3.25598e-05	ITGAV, NRP1, COL15A1, PTEN, EMCN, CDH5, GJA4, ANGPT2, SOX18, PPAP2B, ENPEP, CYR61,	177	186	13484		0.157047	0.0188036	0.0622593
GOTERM_BP_ALL	GO:0001944~vasculature development	12	4.83688	0.0513	3.76579e-05	ITGAV, NRP1, COL15A1, PTEN, EMCN, CDH5, GJA4, ANGPT2, SOX18, PPAP2B, ENPEP, CYR61,	177	189	13484		0.179297	0.0195655	0.0720043
GOTERM_BP_ALL	GO:0048519~negative regulation of biological process	31	2.04114	0.1325	0.000208284	IGFBP7, GLO1, DCBLD2, PTEN, PCGF6, BCLAF1, SASH1, MYST3, SKAP2, SNAI2, PMP22, ADAMTS1, CAV2, NDN, EGR1, CDKN1B, ETV3, MTUS1, BMP2, ZEB2, ARID5B, SEMA3A, SPTBN1, PPP2CB, CDH5, BNIP3L, RTN4, NOS3, KLF10, TCF4, VCL,	177	1157	13484		0.664784	0.0945851	0.397638
GOTERM_BP_ALL	GO:0009653~anatomical structure morphogenesis	30	2.07389	0.1282	0.000209986	IGFBP7, HOXA2, DCBLD2, EMCN, PTEN, DCN, ANGPT2, PPAP2B, ENPEP, NRP1, SPAG16, PRKAR1A, MYO6, COL15A1, SPRY1, CAV2, CDKN1B, SOX18, NDN, BMP2, ZEB2, CYR61, SEMA3A, SLC40A1, CRABP2, PPP2CB, NR4A3, RTN4, CD44, VCL,	177	1102	13484		0.667765	0.0877363	0.400881
GOTERM_BP_ALL	GO:0048523~negative regulation of cellular process	30	2.05894	0.1282	0.000237354	IGFBP7, GLO1, DCBLD2, PTEN, PCGF6, BCLAF1, SASH1, MYST3, SKAP2, SNAI2, PMP22, ADAMTS1, CAV2, NDN, EGR1, CDKN1B, ETV3, MTUS1, BMP2, ZEB2, ARID5B, SPTBN1, PPP2CB, CDH5, BNIP3L, RTN4, NOS3, KLF10, TCF4, VCL,	177	1110	13484		0.712215	0.0913642	0.453015
GOTERM_BP_ALL	GO:0008285~negative regulation of cell proliferation	12	3.82498	0.0513	0.000303819	IGFBP7, SKAP2, ADAMTS1, PTEN, CDH5, CAV2, NDN, CDKN1B, NOS3, BMP2, PMP22, KLF10,	177	239	13484		0.796966	0.107639	0.579523
GOTERM_BP_ALL	GO:0050794~regulation of cellular process	76	1.40289	0.3248	0.000465692	MED23, IGFBP7, GLO1, TSC22D2, DCBLD2, PTEN, BCLAF1, MYST3, ZFP36L2, SKAP2, NRP1, DDR2, FCER1A, TSC22D1, PMP22, SPRY1, ATP2C1, CAV2, NDN, CDKN1B, SOX18, ETV3, MTUS1, CYR61, ARID5B, PEG3, TIMP3, RPL17, CRABP2, PPP2CB, NR4A3, BNIP3L, RASAL2, CXCL12, KLF10, HOXA2, HOXA5, EMCN, PCGF6, PPAP2B, SASH1, TSHZ2, NR1D2, EBF1, CALCRL, SNAI2, TSPAN6, PSD3, PRKAR1A, NCOA1, MYO6, ADAMTS1, CCNC, ZNF230, ATF4, TBC…	177	4127	13484		0.913192	0.150355	0.886987
GOTERM_BP_ALL	GO:0048646~anatomical structure formation	10	4.32845	0.0427	0.000503764	NRP1, NR4A3, COL15A1, PTEN, EMCN, ANGPT2, SOX18, PRKAR1A, ENPEP, CYR61,	177	176	13484		0.928918	0.152314	0.959171
GOTERM_BP_ALL	GO:0065007~biological regulation	85	1.31989	0.3632	0.00124398	MED23, IGFBP7, GLO1, SBF2, DCBLD2, TSC22D2, PTEN, BCLAF1, MYST3, ZFP36L2, SKAP2, MBIP, NRP1, DDR2, FCER1A, TSC22D1, PMP22, CD93, SPRY1, ATP2C1, CAV2, NDN, SOX18, CDKN1B, MTUS1, ETV3, CYR61, SLC40A1, ARID5B, PEG3, TIMP3, RPL17, CRABP2, PPP2CB, NR4A3, BNIP3L, RASAL2, CXCL12, KLF10, TRMT11, HOXA2, HOXA5, EMCN, PLSCR4, PCGF6, PPAP2B, SASH1, TSHZ2, NR1D2, EBF1, CCL15, CALCRL, SNAI2, TSPAN6, PSD3, PRKA…	177	4906	13484		0.998543	0.318998	2.35275
GOTERM_BP_ALL	GO:0050789~regulation of biological process	78	1.33261	0.3333	0.00188735	MED23, IGFBP7, GLO1, TSC22D2, DCBLD2, PTEN, BCLAF1, MYST3, ZFP36L2, SKAP2, NRP1, DDR2, FCER1A, TSC22D1, PMP22, SPRY1, ATP2C1, CAV2, NDN, CDKN1B, SOX18, ETV3, MTUS1, CYR61, ARID5B, PEG3, TIMP3, RPL17, CRABP2, PPP2CB, NR4A3, BNIP3L, RASAL2, CXCL12, KLF10, TRMT11, HOXA2, HOXA5, EMCN, PCGF6, PPAP2B, SASH1, TSHZ2, NR1D2, EBF1, CALCRL, SNAI2, TSPAN6, PSD3, PRKAR1A, NCOA1, MYO6, ADAMTS1, CCNC, ZNF230, A…	177	4459	13484		0.99995	0.423444	3.54888
GOTERM_BP_ALL	GO:0042127~regulation of cell proliferation	16	2.48247	0.0684	0.0019555	IGFBP7, ADAMTS1, PTEN, CAV2, NDN, CDKN1B, BMP2, SKAP2, CALCRL, NRP1, TGFBR2, DDR2, CDH5, PMP22, NOS3, KLF10,	177	491	13484		0.999965	0.417576	3.67476
GOTERM_BP_ALL	GO:0001525~angiogenesis	8	4.32231	0.0342	0.00249989	NRP1, COL15A1, PTEN, EMCN, ANGPT2, SOX18, ENPEP, CYR61,	177	141	13484		0.999998	0.481424	4.67478
GOTERM_BP_ALL	GO:0006928~cell motility	14	2.61405	0.0598	0.00270897	CD34, PTEN, CAV2, PPAP2B, CDKN1B, NDN, ZEB2, ENPEP, SEMA3A, NRP1, ENPP2, TSPAN6, NOS3, VCL,	177	408	13484		0.999999	0.492254	5.05622
GOTERM_BP_ALL	GO:0051674~localization of cell	14	2.61405	0.0598	0.00270897	CD34, PTEN, CAV2, PPAP2B, CDKN1B, NDN, ZEB2, ENPEP, SEMA3A, NRP1, ENPP2, TSPAN6, NOS3, VCL,	177	408	13484		0.999999	0.492254	5.05622
GOTERM_BP_ALL	GO:0001822~kidney development	5	8.10434	0.0214	0.00323086	ADAMTS1, OSR1, SPRY1, BMP2, CD44,	177	47	13484		1	0.52205	6.00205
GOTERM_BP_ALL	GO:0007167~enzyme linked receptor protein signaling pathway	11	3.02523	0.047	0.00347318	TGFBR3, DDR2, TGFBR2, FNTA, PTEN, TEK, NDN, PDGFRB, BMP2, KLF10, TIMP3,	177	277	13484		1	0.532636	6.43818
GOTERM_BP_ALL	GO:0009892~negative regulation of metabolic process	14	2.48609	0.0598	0.00414795	PCGF6, BCLAF1, CDKN1B, EGR1, ETV3, MYST3, BMP2, ZEB2, ARID5B, SPTBN1, SNAI2, PPP2CB, KLF10, TCF4,	177	429	13484		1	0.582045	7.64252
GOTERM_BP_ALL	GO:0031324~negative regulation of cellular metabolic process	13	2.59254	0.0556	0.00438431	PCGF6, BCLAF1, CDKN1B, EGR1, ETV3, MYST3, BMP2, ZEB2, ARID5B, SNAI2, PPP2CB, TCF4, KLF10,	177	382	13484		1	0.588	8.06091
GOTERM_BP_ALL	GO:0001655~urogenital system development	5	7.18687	0.0214	0.00499299	ADAMTS1, OSR1, SPRY1, BMP2, CD44,	177	53	13484		1	0.621952	9.13006
GOTERM_BP_ALL	GO:0016481~negative regulation of transcription	11	2.84064	0.047	0.00539065	SNAI2, PCGF6, EGR1, BCLAF1, ETV3, MYST3, ZEB2, BMP2, KLF10, TCF4, ARID5B,	177	295	13484		1	0.636837	9.8222
GOTERM_BP_ALL	GO:0007498~mesoderm development	5	6.92553	0.0214	0.00569954	PPP2CB, SNAI2, NR4A3, OSR1, PRKAR1A,	177	55	13484		1	0.64448	10.3564
GOTERM_BP_ALL	GO:0048514~blood vessel morphogenesis	8	3.71614	0.0342	0.00573957	NRP1, COL15A1, PTEN, EMCN, ANGPT2, SOX18, ENPEP, CYR61,	177	164	13484		1	0.634593	10.4254
GOTERM_BP_ALL	GO:0008283~cell proliferation	20	1.95335	0.0855	0.00644468	IGFBP7, ADAMTS1, PTEN, CAV2, NDN, CDKN1B, BMP2, ENPEP, CYR61, GNG2, ZFP36L2, SKAP2, CALCRL, NRP1, DDR2, TGFBR2, CDH5, PMP22, NOS3, KLF10,	177	780	13484		1	0.665241	11.6326
GOTERM_BP_ALL	GO:0016477~cell migration	10	2.89661	0.0427	0.00768193	CD34, NRP1, PTEN, CAV2, NDN, PPAP2B, ZEB2, ENPEP, VCL, SEMA3A,	177	263	13484		1	0.717608	13.7138
GOTERM_BP_ALL	GO:0001656~metanephros development	4	9.5226	0.0171	0.00821202	OSR1, SPRY1, BMP2, CD44,	177	32	13484		1	0.730477	14.5912
GOTERM_BP_ALL	GO:0048522~positive regulation of cellular process	23	1.78974	0.0983	0.00867286	NCOA1, MYO6, PTEN, ATF4, ATP2C1, CAV2, BCLAF1, CDKN1B, EGR1, MYST3, BMP2, EBF1, TIMP3, RPL17, CALCRL, PPP2CB, NRP1, DDR2, TGFBR2, FCER1A, TSPAN6, BNIP3L, TCF4,	177	979	13484		1	0.739269	15.3471
GOTERM_BP_ALL	GO:0045934~negative regulation of nucleobase, nucleoside, nucleotide and nucleic acid metabolic process	11	2.59439	0.047	0.00993004	SNAI2, PCGF6, EGR1, BCLAF1, ETV3, MYST3, ZEB2, BMP2, KLF10, TCF4, ARID5B,	177	323	13484		1	0.775997	17.3771
GOTERM_BP_ALL	GO:0007267~cell-cell signaling	17	1.98631	0.0726	0.0113524	FNTA, SBF2, SPRY1, CAV2, PCSK5, BMP2, ENPEP, CCL15, SYPL1, NRP1, SNAI2, FCER1A, TEK, CXCL12, PMP22, MGST2, KLF10,	177	652	13484		1	0.810634	19.6181
GOTERM_BP_ALL	GO:0007043~intercellular junction assembly	3	15.2362	0.0128	0.0159093	TJP1, GJA4, VCL,	177	15	13484		1	0.897127	26.4164
GOTERM_BP_ALL	GO:0032501~multicellular organismal process	61	1.29516	0.2607	0.0164546	CLEC3B, BST1, FNTA, SBF2, PTEN, DCN, MYST3, ENPEP, NRP1, FCER1A, PMP22, ADAMTS9, SPRY1, CD93, ATP2C1, CAV2, CDKN1B, SOX18, NDN, CYR61, TIMP3, CRABP2, PPP2CB, NR4A3, CXCL12, PCDH18, CD44, KLF10, SGCE, HOXA2, OSR1, HOXA5, EMCN, PLSCR4, ANGPT2, PPAP2B, TSHZ2, EBF1, CALCRL, TGFBR3, SNAI2, RCAN1, PRKAR1A, MYO6, ADAMTS1, COL15A1, PHYH, EGR1, PCOLCE, BMP2, ZEB2, SEMA3A, LHX6, SYPL1, ITGAV, GJA4, CDH5, S…	177	3588	13484		1	0.898828	27.1922
GOTERM_BP_ALL	GO:0009887~organ morphogenesis	12	2.24612	0.0513	0.0178858	HOXA2, NRP1, COL15A1, PTEN, EMCN, SPRY1, DCN, ANGPT2, SOX18, BMP2, ENPEP, CYR61,	177	407	13484		1	0.911796	29.1922
GOTERM_BP_ALL	GO:0007417~central nervous system development	9	2.70999	0.0385	0.0178991	PTEN, CAV2, NDN, SEPP1, RCAN1, ZEB2, BMP2, PCDH18, LHX6,	177	253	13484		1	0.906443	29.2106
GOTERM_BP_ALL	GO:0007178~transmembrane receptor protein serine/threonine kinase signaling pathway	5	4.9468	0.0214	0.0181471	TGFBR3, TGFBR2, FNTA, BMP2, KLF10,	177	77	13484		1	0.904029	29.5517
GOTERM_BP_ALL	GO:0006357~regulation of transcription from RNA polymerase II promoter	13	2.10265	0.0556	0.0207285	MED23, MYO6, ATF4, SOX18, EGR1, ETV3, TAF1L, TRAK1, SNAI2, HLTF, PRKAR1A, TCF4, KLF10,	177	471	13484		1	0.926963	33.0112
GOTERM_BP_ALL	GO:0000902~cell morphogenesis	13	2.07186	0.0556	0.0229385	IGFBP7, MYO6, DCBLD2, PTEN, CDKN1B, NDN, CYR61, SEMA3A, NRP1, PPP2CB, SPAG16, RTN4, VCL,	177	478	13484		1	0.941083	35.8444
GOTERM_BP_ALL	GO:0032989~cellular structure morphogenesis	13	2.07186	0.0556	0.0229385	IGFBP7, MYO6, DCBLD2, PTEN, CDKN1B, NDN, CYR61, SEMA3A, NRP1, PPP2CB, SPAG16, RTN4, VCL,	177	478	13484		1	0.941083	35.8444
GOTERM_BP_ALL	GO:0007160~cell-matrix adhesion	5	4.53457	0.0214	0.0241352	ITGAV, PTEN, CD44, ECM2, SGCE,	177	84	13484		1	0.942079	37.3308
GOTERM_BP_ALL	GO:0045216~intercellular junction assembly and maintenance	3	12.0285	0.0128	0.0250424	TJP1, GJA4, VCL,	177	19	13484		1	0.944581	38.4358
GOTERM_BP_ALL	GO:0048518~positive regulation of biological process	23	1.61044	0.0983	0.0262803	NCOA1, MYO6, PTEN, ATF4, ATP2C1, CAV2, BCLAF1, CDKN1B, EGR1, MYST3, BMP2, EBF1, TIMP3, RPL17, CALCRL, PPP2CB, NRP1, DDR2, TGFBR2, FCER1A, TSPAN6, BNIP3L, TCF4,	177	1088	13484		1	0.948857	39.9139
GOTERM_BP_ALL	GO:0031589~cell-substrate adhesion	5	4.32845	0.0214	0.0280345	ITGAV, PTEN, CD44, ECM2, SGCE,	177	88	13484		1	0.955323	41.9509
GOTERM_BP_ALL	GO:0030030~cell projection organization and biogenesis	8	2.69667	0.0342	0.0287336	NRP1, MYO6, PTEN, NDN, SPAG16, RTN4, VCL, SEMA3A,	177	226	13484		1	0.953088	42.7443
GOTERM_BP_ALL	GO:0032990~cell part morphogenesis	8	2.69667	0.0342	0.0287336	NRP1, MYO6, PTEN, NDN, SPAG16, RTN4, VCL, SEMA3A,	177	226	13484		1	0.953088	42.7443
GOTERM_BP_ALL	GO:0048858~cell projection morphogenesis	8	2.69667	0.0342	0.0287336	NRP1, MYO6, PTEN, NDN, SPAG16, RTN4, VCL, SEMA3A,	177	226	13484		1	0.953088	42.7443
GOTERM_BP_ALL	GO:0007154~cell communication	63	1.24919	0.2692	0.029967	GNG11, FNTA, DARC, SBF2, DCBLD2, PDE1A, PTEN, ZCCHC14, RASL12, ENPEP, SKAP2, MBIP, NRP1, DDR2, FCER1A, TEK, DUSP1, PMP22, SNX3, SPRY1, CRTAP, ATP2C1, CAV2, NDN, GNG2, TIMP3, RPL17, CHN1, CRABP2, PPP2CB, ENPP2, RASAL2, CXCL12, MGST2, KLF10, PPP2R5A, RAP2A, PDE5A, ANGPT2, PCSK5, PPAP2B, CCL15, CALCRL, TGFBR3, SNAI2, GEM, TSPAN6, RCAN1, PSD3, PRKAR1A, AKAP11, NCOA1, ADAMTS1, COL15A1, TBC1D9B, PDGFRB…	177	3842	13484		1	0.95358	44.1191
GOTERM_BP_ALL	GO:0040007~growth	9	2.43995	0.0385	0.0312301	IGFBP7, PPP2CB, DCBLD2, HOXA5, NDN, CDKN1B, SEPP1, BMP2, CYR61,	177	281	13484		1	0.956764	45.4945
GOTERM_BP_ALL	GO:0048675~axon extension	3	10.3883	0.0128	0.0329797	NDN, RTN4, SEMA3A,	177	22	13484		1	0.961556	47.3469
GOTERM_BP_ALL	GO:0009987~cellular process	162	1.05382	0.6923	0.0375664	IGFBP7, GLO1, SBF2, DARC, FNTA, TSC22D2, DCBLD2, PDE1A, ACOT2, RASL12, ZFP36L2, MBIP, NRP1, STXBP1, TEK, DUSP1, SFRS2B, SPAG16, SRPX, ADAMTS9, SPRY1, NSL1, CRTAP, JAM2, ATP2C1, MTUS1, OCLN, LDHB, PEG3, TIMP3, RPL17, CHN1, MTHFD2, REV3L, CXCL12, TRMT11, VCAM1, CD34, PPP2R5A, PDE5A, EMCN, ANGPT2, PPAP2B, DCP1A, TSHZ2, ADSS, TJP1, CALCRL, SNAI2, PTPN13, CRBN, PSD3, PRKAR1A, AKAP11, ADAMTS1, CCNC, AT…	177	11711	13484		1	0.974084	51.9238
GOTERM_BP_ALL	GO:0006469~negative regulation of protein kinase activity	4	5.34602	0.0171	0.038276	MBIP, PPP2CB, SPRY1, CDKN1B,	177	57	13484		1	0.974184	52.5973
GOTERM_BP_ALL	GO:0033673~negative regulation of kinase activity	4	5.34602	0.0171	0.038276	MBIP, PPP2CB, SPRY1, CDKN1B,	177	57	13484		1	0.974184	52.5973
GOTERM_BP_ALL	GO:0001657~ureteric bud development	3	9.5226	0.0128	0.0387436	SPRY1, BMP2, CD44,	177	24	13484		1	0.971975	53.0362
GOTERM_BP_ALL	GO:0016311~dephosphorylation	6	3.15231	0.0256	0.0414627	PPP2CB, PTPN13, SBF2, PTEN, PTPRB, DUSP1,	177	145	13484		1	0.976855	55.5131
GOTERM_BP_ALL	GO:0051348~negative regulation of transferase activity	4	5.1648	0.0171	0.0417393	MBIP, PPP2CB, SPRY1, CDKN1B,	177	59	13484		1	0.97597	55.758
GOTERM_BP_ALL	GO:0051271~negative regulation of cell motility	3	9.14169	0.0128	0.0417587	PTEN, CDKN1B, VCL,	177	25	13484		1	0.9745	55.7751
GOTERM_BP_ALL	GO:0001558~regulation of cell growth	6	3.08841	0.0256	0.0446142	IGFBP7, PPP2CB, DCBLD2, NDN, CDKN1B, CYR61,	177	148	13484		1	0.978984	58.2289
GOTERM_BP_ALL	GO:0007028~cytoplasm organization and biogenesis	3	8.79009	0.0128	0.0448587	TJP1, GJA4, VCL,	177	26	13484		1	0.978127	58.4329
GOTERM_BP_ALL	GO:0040013~negative regulation of locomotion	3	8.79009	0.0128	0.0448587	PTEN, CDKN1B, VCL,	177	26	13484		1	0.978127	58.4329
GOTERM_BP_ALL	GO:0043407~negative regulation of MAP kinase activity	3	8.46453	0.0128	0.0480411	MBIP, PPP2CB, SPRY1,	177	27	13484		1	0.981207	61.0034
GOTERM_BP_ALL	GO:0035239~tube morphogenesis	5	3.52689	0.0214	0.0529027	CAV2, ZEB2, BMP2, CD44, CYR61,	177	108	13484		1	0.986715	64.6414
GOTERM_BP_ALL	GO:0019222~regulation of metabolic process	46	1.27662	0.1966	0.0539745	MED23, HOXA2, TSC22D2, HOXA5, PCGF6, BCLAF1, MYST3, TSHZ2, NR1D2, EBF1, ZFP36L2, SNAI2, FCER1A, TSC22D1, PRKAR1A, NCOA1, MYO6, CCNC, ZNF230, ATF4, NDN, CDKN1B, SOX18, EGR1, ETV3, EIF1, PDGFRB, BMP2, ZEB2, PDE8A, TAF1L, ARID5B, LHX6, PEG3, TRAK1, SPTBN1, CRABP2, PPP2CB, HLTF, NR4A3, EIF2A, CXCL12, ZNF415, KLF10, TCF4, ZNF462,	177	2745	13484		1	0.987032	65.3989
GOTERM_BP_ALL	GO:0007610~behavior	9	2.14258	0.0385	0.0588423	ENPP2, EGR1, SEPP1, NTAN1, CXCL12, NOS3, PMP22, CYR61, CCL15,	177	320	13484		1	0.990716	68.6501
GOTERM_BP_ALL	GO:0045892~negative regulation of transcription, DNA-dependent	7	2.5154	0.0299	0.0595341	SNAI2, EGR1, ETV3, BMP2, KLF10, TCF4, ARID5B,	177	212	13484		1	0.990605	69.0879
GOTERM_BP_ALL	GO:0031175~neurite development	6	2.83904	0.0256	0.0599033	NRP1, MYO6, PTEN, NDN, RTN4, SEMA3A,	177	161	13484		1	0.990248	69.3193
GOTERM_BP_ALL	GO:0042325~regulation of phosphorylation	4	4.35319	0.0171	0.0634522	PPP2CB, FCER1A, CDKN1B, PDGFRB,	177	70	13484		1	0.992129	71.4604
GOTERM_BP_ALL	GO:0030517~negative regulation of axon extension	2	30.4723	0.0085	0.0635901	RTN4, SEMA3A,	177	5	13484		1	0.991671	71.5407
GOTERM_BP_ALL	GO:0031323~regulation of cellular metabolic process	44	1.26632	0.188	0.067174	MED23, HOXA2, TSC22D2, HOXA5, PCGF6, BCLAF1, MYST3, TSHZ2, NR1D2, EBF1, ZFP36L2, SNAI2, FCER1A, TSC22D1, PRKAR1A, NCOA1, MYO6, CCNC, ZNF230, ATF4, NDN, CDKN1B, SOX18, EGR1, ETV3, EIF1, PDGFRB, BMP2, ZEB2, PDE8A, TAF1L, ARID5B, LHX6, PEG3, TRAK1, CRABP2, PPP2CB, HLTF, NR4A3, EIF2A, ZNF415, KLF10, TCF4, ZNF462,	177	2647	13484		1	0.993249	73.5533
GOTERM_BP_ALL	GO:0007399~nervous system development	16	1.60592	0.0684	0.0714657	MYO6, SBF2, PTEN, PHYH, CAV2, NDN, BMP2, ZEB2, SEMA3A, LHX6, NRP1, SEPP1, RCAN1, RTN4, PMP22, PCDH18,	177	759	13484		1	0.994792	75.786
GOTERM_BP_ALL	GO:0019220~regulation of phosphate metabolic process	4	4.11788	0.0171	0.0724136	PPP2CB, FCER1A, CDKN1B, PDGFRB,	177	74	13484		1	0.994799	76.2545
GOTERM_BP_ALL	GO:0051174~regulation of phosphorus metabolic process	4	4.11788	0.0171	0.0724136	PPP2CB, FCER1A, CDKN1B, PDGFRB,	177	74	13484		1	0.994799	76.2545
GOTERM_BP_ALL	GO:0010468~regulation of gene expression	42	1.26068	0.1795	0.0787971	MED23, HOXA2, TSC22D2, HOXA5, PCGF6, BCLAF1, MYST3, TSHZ2, NR1D2, EBF1, SNAI2, FCER1A, TSC22D1, PRKAR1A, NCOA1, MYO6, CCNC, ZNF230, ATF4, NDN, SOX18, EGR1, ETV3, EIF1, BMP2, ZEB2, PDE8A, TAF1L, ARID5B, LHX6, PEG3, TRAK1, CRABP2, PPP2CB, HLTF, NR4A3, EIF2A, ZNF415, KLF10, TCF4, TRMT11, ZNF462,	177	2538	13484		1	0.996275	79.1926
GOTERM_BP_ALL	GO:0050730~regulation of peptidyl-tyrosine phosphorylation	3	6.3484	0.0128	0.0799673	PPP2CB, FCER1A, PDGFRB,	177	36	13484		1	0.996327	79.6924
GOTERM_BP_ALL	GO:0065008~regulation of biological quality	17	1.53992	0.0726	0.083178	IGFBP7, SBF2, DCBLD2, PLSCR4, PTEN, CD93, ATP2C1, CAV2, NDN, CDKN1B, CYR61, SLC40A1, ZFP36L2, CCL15, SPTBN1, PPP2CB, CXCL12,	177	841	13484		1	0.996874	81.0059
GOTERM_BP_ALL	GO:0031116~positive regulation of microtubule polymerization	2	21.7659	0.0085	0.0878854	CAV2, CDKN1B,	177	7	13484		1	0.997417	82.787
GOTERM_BP_ALL	GO:0050771~negative regulation of axonogenesis	2	21.7659	0.0085	0.0878854	RTN4, SEMA3A,	177	7	13484		1	0.997417	82.787
GOTERM_BP_ALL	GO:0009790~embryonic development	8	2.08002	0.0342	0.0893288	HOXA2, CRABP2, NR4A3, PPAP2B, ZEB2, BMP2, PRKAR1A, CYR61,	177	293	13484		1	0.99749	83.3006
GOTERM_BP_ALL	GO:0006366~transcription from RNA polymerase II promoter	14	1.62087	0.0598	0.089625	MED23, MYO6, ATF4, SOX18, EGR1, ETV3, TAF1L, TRAK1, SNAI2, HLTF, TSC22D1, PRKAR1A, TCF4, KLF10,	177	658	13484		1	0.997357	83.4041
GOTERM_BP_ALL	GO:0006470~protein amino acid dephosphorylation	5	2.93003	0.0214	0.0904839	PPP2CB, PTPN13, PTEN, PTPRB, DUSP1,	177	130	13484		1	0.997326	83.7011
GOTERM_BP_ALL	GO:0065003~macromolecular complex assembly	12	1.70873	0.0513	0.0916228	MED23, TJP1, SKAP2, SBF2, EIF2A, GJA4, CAV2, EIF1, MYST3, OCLN, TAF1L, VCL,	177	535	13484		1	0.997347	84.087
GOTERM_BP_ALL	GO:0016049~cell growth	6	2.49773	0.0256	0.0917383	IGFBP7, PPP2CB, DCBLD2, NDN, CDKN1B, CYR61,	177	183	13484		1	0.997179	84.1257
GOTERM_BP_ALL	GO:0006790~sulfur metabolic process	4	3.71614	0.0171	0.0919068	MTHFD2, MGST1, SEPP1, UST,	177	82	13484		1	0.997016	84.182
GOTERM_BP_ALL	GO:0006793~phosphorus metabolic process	18	1.49049	0.0769	0.0926544	SBF2, PTEN, CAV2, CDKN1B, PDGFRB, TAF1L, PPP2CB, ENPP2, DDR2, TGFBR2, PTPN13, FCER1A, PTPRB, TEK, DUSP1, PRKAR1A, SLK, MYLK,	177	920	13484		1	0.996965	84.4292
GOTERM_BP_ALL	GO:0006796~phosphate metabolic process	18	1.49049	0.0769	0.0926544	SBF2, PTEN, CAV2, CDKN1B, PDGFRB, TAF1L, PPP2CB, ENPP2, DDR2, TGFBR2, PTPN13, FCER1A, PTPRB, TEK, DUSP1, PRKAR1A, SLK, MYLK,	177	920	13484		1	0.996965	84.4292
GOTERM_BP_ALL	GO:0007605~sensory perception of sound	5	2.86394	0.0214	0.0963935	SNAI2, MYO6, PHYH, CDKN1B, PMP22,	177	133	13484		1	0.997286	85.6117
GOTERM_BP_ALL	GO:0048666~neuron development	6	2.45744	0.0256	0.0969928	NRP1, MYO6, PTEN, NDN, RTN4, SEMA3A,	177	186	13484		1	0.997213	85.7931
GOTERM_BP_ALL	GO:0007169~transmembrane receptor protein tyrosine kinase signaling pathway	6	2.4443	0.0256	0.0976655	DDR2, PTEN, TEK, NDN, PDGFRB, TIMP3,	177	187	13484		1	0.997152	85.9942
GOTERM_BP_ALL	GO:0050954~sensory perception of mechanical stimulus	5	2.84257	0.0214	0.0984029	SNAI2, MYO6, PHYH, CDKN1B, PMP22,	177	134	13484		1	0.997104	86.2115
GOTERM_BP_ALL	GO:0006355~regulation of transcription, DNA-dependent	37	1.26229	0.1581	0.0995646	MED23, HOXA2, TSC22D2, HOXA5, PCGF6, BCLAF1, MYST3, NR1D2, TSHZ2, EBF1, SNAI2, TSC22D1, PRKAR1A, NCOA1, MYO6, CCNC, ZNF230, ATF4, NDN, SOX18, EGR1, ETV3, BMP2, ZEB2, TAF1L, PDE8A, ARID5B, PEG3, LHX6, TRAK1, CRABP2, HLTF, NR4A3, ZNF415, KLF10, TCF4, ZNF462,	177	2233	13484		1	0.997132	86.5474
GOTERM_BP_ALL	GO:0043086~negative regulation of catalytic activity	4	3.58498	0.0171	0.0997228	MBIP, PPP2CB, SPRY1, CDKN1B,	177	85	13484		1	0.996979	86.5925
GOTERM_BP_ALL	GO:0001542~ovulation from ovarian follicle	2	19.0452	0.0085	0.099797	ADAMTS1, NOS3,	177	8	13484		1	0.996805	86.6137
GOTERM_BP_ALL	GO:0007140~male meiosis	2	19.0452	0.0085	0.099797	HSPA2, TAF1L,	177	8	13484		1	0.996805	86.6137
GOTERM_BP_ALL	GO:0031112~positive regulation of microtubule polymerization or depolymerization	2	19.0452	0.0085	0.099797	CAV2, CDKN1B,	177	8	13484		1	0.996805	86.6137
GOTERM_BP_ALL	GO:0031113~regulation of microtubule polymerization	2	19.0452	0.0085	0.099797	CAV2, CDKN1B,	177	8	13484		1	0.996805	86.6137

## Sheet: Sheet6 Acquired resistance GO_U
Category	Term	Count	%	PValue	Genes	Fold Enrichment	List Total	Pop Hits	Pop Total	Fold Enrichment	Bonferroni	Benjamini	FDR
GOTERM_BP_ALL	GO:0043039~tRNA aminoacylation	4	0.022	0.0156312	MARS, FARS2, WARS, AARS,	7.5435	130	55	13484	7.5435	1	0.998269	26.0176
GOTERM_BP_ALL	GO:0043038~amino acid activation	4	0.022	0.0156312	MARS, FARS2, WARS, AARS,	7.5435	130	55	13484	7.5435	1	0.998269	26.0176
GOTERM_BP_ALL	GO:0006418~tRNA aminoacylation for protein translation	4	0.022	0.0156312	MARS, FARS2, WARS, AARS,	7.5435	130	55	13484	7.5435	1	0.998269	26.0176
GOTERM_BP_ALL	GO:0009615~response to virus	4	0.022	0.061231	STAT1, MX2, IFI44, IRF7,	4.41375	130	94	13484	4.41375	1	0.999995	70.1375
GOTERM_BP_ALL	GO:0016485~protein processing	4	0.022	0.061231	SEC11C, CRKRS, IRAK1, APH1A,	4.41375	130	94	13484	4.41375	1	0.999995	70.1375
GOTERM_BP_ALL	GO:0051325~interphase	4	0.022	0.0628026	TIMELESS, TBRG4, KRT7, POLD1,	4.36729	130	95	13484	4.36729	1	0.999992	71.0794
GOTERM_BP_ALL	GO:0006399~tRNA metabolic process	4	0.022	0.0903906	MARS, FARS2, WARS, AARS,	3.73777	130	111	13484	3.73777	1	0.999999	83.6691
GOTERM_BP_ALL	GO:0006486~protein amino acid glycosylation	5	0.0275	0.0327593	LARGE, ST3GAL6, GCS1, ST3GAL1, GALNT9,	4.116	130	126	13484	4.116	1	0.999899	47.1169
GOTERM_BP_ALL	GO:0043413~biopolymer glycosylation	5	0.0275	0.0344177	LARGE, ST3GAL6, GCS1, ST3GAL1, GALNT9,	4.05168	130	128	13484	4.05168	1	0.999898	48.8245
GOTERM_BP_ALL	GO:0009101~glycoprotein biosynthetic process	5	0.0275	0.0387747	LARGE, ST3GAL6, GCS1, ST3GAL1, GALNT9,	3.89936	130	133	13484	3.89936	1	0.999949	53.0653
GOTERM_BP_ALL	GO:0009100~glycoprotein metabolic process	6	0.033	0.0178683	LARGE, ST3GAL6, GCS1, ST3GAL1, APH1A, GALNT9,	3.93885	130	158	13484	3.93885	1	0.998176	29.168
GOTERM_BP_ALL	GO:0008284~positive regulation of cell proliferation	6	0.033	0.0751318	TCIRG1, TBRG4, CAPN1, PRKCQ, MST1R, TSPAN31,	2.64825	130	235	13484	2.64825	1	0.999996	77.5507
GOTERM_BP_ALL	GO:0006281~DNA repair	6	0.033	0.0907999	FANCD2, LIG3, POLD1, RRM2B, PRPF19, RECQL5,	2.49935	130	249	13484	2.49935	1	0.999999	83.8091
GOTERM_BP_ALL	GO:0006260~DNA replication	7	0.0385	0.0142534	LIG3, KRT7, TNKS1BP1, POLD1, RRM2B, POLA2, RBBP7,	3.52457	130	206	13484	3.52457	1	0.999768	24.0115
GOTERM_BP_ALL	GO:0006520~amino acid metabolic process	9	0.0495	0.00536406	MARS, SLC7A2, CAD, IL4I1, FARS2, GFPT2, WARS, PHGDH, AARS,	3.34591	130	279	13484	3.34591	1	0.999918	9.77607
GOTERM_BP_ALL	GO:0006974~response to DNA damage stimulus	9	0.0495	0.00916204	FANCD2, TIMELESS, LIG3, POLD1, RRM2B, PRPF19, IRF7, RECQL5, CHEK2,	3.05068	130	306	13484	3.05068	1	0.999681	16.1425
GOTERM_BP_ALL	GO:0006519~amino acid and derivative metabolic process	9	0.0495	0.018077	MARS, SLC7A2, CAD, IL4I1, FARS2, GFPT2, WARS, PHGDH, AARS,	2.698	130	346	13484	2.698	1	0.997477	29.4554
GOTERM_BP_ALL	GO:0009719~response to endogenous stimulus	10	0.0549	0.0112911	FANCD2, TIMELESS, LIG3, POLD1, RRM2B, PRPF19, MAFA, IRF7, RECQL5, CHEK2,	2.70817	130	383	13484	2.70817	1	0.999799	19.5228
GOTERM_BP_ALL	GO:0019752~carboxylic acid metabolic process	10	0.0549	0.065979	MARS, SLC7A2, CAD, IL4I1, MIF, FARS2, GFPT2, WARS, PHGDH, AARS,	1.96818	130	527	13484	1.96818	1	0.999993	72.8977
GOTERM_BP_ALL	GO:0006082~organic acid metabolic process	10	0.0549	0.0678559	MARS, SLC7A2, CAD, IL4I1, MIF, FARS2, GFPT2, WARS, PHGDH, AARS,	1.95704	130	530	13484	1.95704	1	0.999993	73.9206
GOTERM_BP_ALL	GO:0009308~amine metabolic process	11	0.0604	0.00776219	MARS, SLC7A2, CAD, IL4I1, LARGE, FARS2, ST3GAL6, GFPT2, WARS, PHGDH, AARS,	2.6783	130	426	13484	2.6783	1	0.999964	13.8472
GOTERM_BP_ALL	GO:0006807~nitrogen compound metabolic process	11	0.0604	0.0125022	MARS, SLC7A2, CAD, IL4I1, LARGE, FARS2, ST3GAL6, GFPT2, WARS, PHGDH, AARS,	2.49117	130	458	13484	2.49117	1	0.999739	21.3875
GOTERM_BP_ALL	GO:0009059~macromolecule biosynthetic process	13	0.0714	0.0817214	KRT7, MARS, LARGE, FARS2, WARS, GFPT2, ST3GAL6, GCS1, ST3GAL1, PRKCQ, AARS, EEF1A2, GALNT9,	1.6834	130	801	13484	1.6834	1	0.999998	80.4203
GOTERM_BP_ALL	GO:0009058~biosynthetic process	20	0.1099	0.0611181	GMPPB, MARS, CAD, HSD3B1, KRT7, LARGE, FARS2, WARS, GFPT2, ST3GAL6, GCS1, ST3GAL1, RRM2B, GUCY1B2, MIF, PRKCQ, PHGDH, AARS, EEF1A2, GALNT9,	1.51864	130	1366	13484	1.51864	1	0.999998	70.0687
GOTERM_BP_ALL	GO:0043687~post-translational protein modification	22	0.1209	0.028009	RPS6KA4, CBLB, CNOT4, MYLK2, SEC11C, SRC, EPHB6, ST3GAL6, STAT1, TSPAN17, UBE2Z, RBCK1, SUMO3, PTPRU, PRPF19, PARP9, PRKCQ, CRKRS, MST1R, IRAK1, APH1A, CHEK2,	1.60924	130	1418	13484	1.60924	1	0.999844	41.9218
GOTERM_BP_ALL	GO:0006464~protein modification process	27	0.1484	0.00837657	TTLL12, CBLB, RPS6KA4, CNOT4, MYLK2, SEC11C, SRC, EPHB6, STAT1, UBE2Z, PARP9, PRPF19, PTPRU, CRKRS, APH1A, GALNT9, LARGE, ST3GAL6, GCS1, ST3GAL1, TSPAN17, RBCK1, SUMO3, PRKCQ, MST1R, IRAK1, CHEK2,	1.66896	130	1678	13484	1.66896	1	0.999853	14.8619
GOTERM_BP_ALL	GO:0043412~biopolymer modification	30	0.1648	0.00196062	TTLL12, CBLB, RPS6KA4, CNOT4, MYLK2, SEC11C, SRC, EPHB6, STAT1, UBE2Z, PARP9, PRPF19, PTPRU, CRKRS, APH1A, ADAR, GALNT9, LARGE, PIK3C2B, ST3GAL6, GCS1, PARN, ST3GAL1, TSPAN17, RBCK1, SUMO3, PRKCQ, MST1R, IRAK1, CHEK2,	1.77709	130	1751	13484	1.77709	0.999966	0.994193	3.68421
GOTERM_BP_ALL	GO:0044267~cellular protein metabolic process	39	0.2143	0.0582317	KRT7, TTLL12, MARS, RPS6KA4, CBLB, CNOT4, MYLK2, SEC11C, SRC, EPHB6, WARS, PCSK1, STAT1, FKBP2, UBE2Z, C9orf167, CAPN1, PTPRU, PRPF19, PARP9, CRKRS, AARS, APH1A, EEF1A2, GALNT9, PSMB8, LARGE, FARS2, ST3GAL6, GCS1, ST3GAL1, TSPAN17, RBCK1, SUMO3, PRKCQ, MST1R, IRAK1, MMP3, CHEK2,	1.29446	130	3125	13484	1.29446	1	0.999998	68.2588
GOTERM_BP_ALL	GO:0044260~cellular macromolecule metabolic process	39	0.2143	0.0703701	KRT7, TTLL12, MARS, RPS6KA4, CBLB, CNOT4, MYLK2, SEC11C, SRC, EPHB6, WARS, PCSK1, STAT1, FKBP2, UBE2Z, C9orf167, CAPN1, PTPRU, PRPF19, PARP9, CRKRS, AARS, APH1A, EEF1A2, GALNT9, PSMB8, LARGE, FARS2, ST3GAL6, GCS1, ST3GAL1, TSPAN17, RBCK1, SUMO3, PRKCQ, MST1R, IRAK1, MMP3, CHEK2,	1.27528	130	3172	13484	1.27528	1	0.999994	75.2337
GOTERM_BP_ALL	GO:0019538~protein metabolic process	41	0.2253	0.0614875	KRT7, TTLL12, MARS, RPS6KA4, CBLB, CNOT4, MYLK2, SEC11C, SRC, EPHB6, WARS, PCSK1, STAT1, FKBP2, UBE2Z, C9orf167, CAPN1, PTPRU, PRPF19, PARP9, CRKRS, AARS, APH1A, EEF1A2, GALNT9, PSMB8, LARGE, FARS2, ST3GAL6, GCS1, ST3GAL1, CLTB, TSPAN17, RBCK1, GGA3, SUMO3, PRKCQ, MST1R, IRAK1, MMP3, CHEK2,	1.2763	130	3332	13484	1.2763	1	0.999993	70.2932
GOTERM_BP_ALL	GO:0006139~nucleobase, nucleoside, nucleotide and nucleic acid metabolic process	46	0.2527	0.0311377	FANCD2, TIMELESS, LIG3, MARS, CAD, KRT7, RPS6KA4, MKL1, TNKS1BP1, CNOT4, MAFA, DEDD2, SOX4, WARS, RASSF7, IRF7, STAT1, RRM2B, U2AF2, ZNF323, ASCL2, PRPF19, TLE6, AARS, ADAR, TFAP2A, SNF8, NT5C, PARP14, CSTF3, SND1, POLD1, FARS2, RBBP7, PARN, TEAD4, AFF3, ZNF2, POLA2, FOXA2, GUCY1B2, PRKCQ, IRAK1, RECQL5, BARX2, PITX1,	1.30541	130	3655	13484	1.30541	1	0.999901	45.3951
GOTERM_BP_ALL	GO:0043283~biopolymer metabolic process	68	0.3736	0.000174786	FANCD2, TTLL12, MARS, MKL1, MYLK2, SEC11C, SRC, MAFA, WARS, SOX4, STAT1, RRM2B, ZNF323, U2AF2, ASCL2, TLE6, AARS, ADAR, SND1, FARS2, GCS1, RBBP7, PARN, ZNF2, POLA2, SUMO3, FOXA2, PRKCQ, MST1R, IRAK1, PITX1, TIMELESS, LIG3, KRT7, RPS6KA4, CBLB, TNKS1BP1, CNOT4, EPHB6, DEDD2, RASSF7, IRF7, UBE2Z, PTPRU, PARP9, PRPF19, CRKRS, APH1A, EEF1A2, TFAP2A, SNF8, GALNT9, PARP14, PSMB8, CSTF3, POLD1, LARGE, P…	1.44503	130	4881	13484	1.44503	0.600356	0.600356	0.333787
GOTERM_BP_ALL	GO:0043170~macromolecule metabolic process	76	0.4176	0.0145648	FANCD2, TTLL12, MARS, MKL1, MYLK2, SEC11C, SRC, MAFA, WARS, SOX4, STAT1, FKBP2, C9orf167, RRM2B, ZNF323, U2AF2, ASCL2, TLE6, AARS, ADAR, ITPKA, SND1, FARS2, GFPT2, GCS1, RBBP7, PARN, ZNF2, POLA2, FOXA2, SUMO3, PRKCQ, MST1R, IRAK1, PITX1, TIMELESS, LIG3, KRT7, RPS6KA4, CBLB, TNKS1BP1, CNOT4, EPHB6, DEDD2, RASSF7, IRF7, PCSK1, UBE2Z, CAPN1, PTPRU, PRPF19, PARP9, CRKRS, APH1A, EEF1A2, TFAP2A, SNF8, …	1.21276	130	6500	13484	1.21276	1	0.999546	24.4693
GOTERM_BP_ALL	GO:0044237~cellular metabolic process	82	0.4505	0.0435067	FANCD2, TTLL12, CAD, SLC7A2, MARS, MKL1, MYLK2, SEC11C, SRC, MAFA, SOX4, WARS, FKBP2, STAT1, C9orf167, RRM2B, U2AF2, ZNF323, ASCL2, TLE6, PHGDH, AARS, ADAR, ITPKA, NT5C, HSD3B1, SND1, FARS2, GFPT2, GCS1, RBBP7, PARN, ZNF2, POLA2, FOXA2, SUMO3, PRKCQ, MST1R, IRAK1, PITX1, TIMELESS, LIG3, KRT7, RPS6KA4, CBLB, TNKS1BP1, CNOT4, EPHB6, DEDD2, RASSF7, IRF7, PCSK1, UBE2Z, CAPN1, MIF, PTPRU, PRPF19, PARP…	1.14735	130	7413	13484	1.14735	1	0.999975	57.2929
GOTERM_BP_ALL	GO:0044238~primary metabolic process	85	0.467	0.0151121	FANCD2, MARS, TTLL12, CAD, SLC7A2, MKL1, MYLK2, BTN3A1, SEC11C, SRC, MAFA, SOX4, WARS, FKBP2, STAT1, C9orf167, RRM2B, U2AF2, ZNF323, ASCL2, TLE6, PHGDH, AARS, ADAR, ITPKA, NT5C, HSD3B1, SND1, FARS2, GFPT2, GCS1, RBBP7, PARN, ZNF2, POLA2, FOXA2, SUMO3, PRKCQ, MST1R, IRAK1, PITX1, TIMELESS, LIG3, KRT7, RPS6KA4, CBLB, TNKS1BP1, CNOT4, EPHB6, DEDD2, RASSF7, IRF7, PCSK1, UBE2Z, CAPN1, MIF, PTPRU, PRPF…	1.18104	130	7465	13484	1.18104	1	0.999299	25.2677
GOTERM_BP_ALL	GO:0008152~metabolic process	89	0.489	0.0482487	FANCD2, MARS, SLC7A2, TTLL12, CAD, MKL1, MYLK2, BTN3A1, SEC11C, SRC, MAFA, SOX4, WARS, FKBP2, STAT1, C9orf167, RRM2B, U2AF2, ZNF323, ASCL2, TLE6, PHGDH, AARS, ADAR, ITPKA, GMPPB, NT5C, HSD3B1, SND1, FARS2, GFPT2, GCS1, RBBP7, PARN, ZNF2, POLA2, FOXA2, SUMO3, PRKCQ, MST1R, IRAK1, PITX1, TIMELESS, LIG3, KRT7, RPS6KA4, CBLB, TNKS1BP1, CNOT4, ATP2A1, EPHB6, DEDD2, RASSF7, IRF7, PCSK1, UBE2Z, CAPN1, M…	1.12646	130	8195	13484	1.12646	1	0.999987	61.1658

## Sheet: Sheet5 Acquired resistance _Dow
probe	sym
5810209	ABCA6
2710392	ABCA8
4730370	ABCA9
5220386	ABCA9
4040025	ABCC9
60746	ACAP2
6290059	ACOT2
6900086	ADAMTS1
1570382	ADAMTS9
3420747	ADD3
7550161	ADK
6020333	ADSS
6420398	AKAP11
3450066	ANGPT2
1410408	ARID5B
4230451	ARMCX1
6480053	ATF4
5080228	ATP2C1
2030414	BCHE
7400433	BCHE
3870634	BCLAF1
4280577	BMP2
2640192	BNIP3L
6270681	BST1
5260025	C16orf45
5860102	C18orf34
5130167	C20orf194
70368	C21orf34
2650605	C4orf18
5570731	C8orf4
990300	CALCRL
2630577	CAV2
380600	CCL15
1770397	CCNC
1110255	CCS
2490113	CD248
4040706	CD34
4150669	CD34
4560193	CD44
6100615	CD93
4730482	CDH5
130309	CDKN1B
5090440	CDKN2AIP
1110039	CEP68
610332	CHN1
5960296	CLDN1
5130382	CLDN5
4260441	CLEC3B
5810564	CMBL
2350142	CNRIP1
5090026	COL15A1
730577	CPXM1
3400296	CRABP2
3610630	CRBN
5700646	CRTAP
7150674	CSGALNACT2
4560020	CXCL12
4610615	CXCL12
3930605	CYR61
1030632	CYYR1
50192	DARC
60132	DCBLD2
7650296	DCN
50368	DCN
1450370	DCP1A
2070010	DDHD2
6370050	DDR2
6100072	DENND2A
2450411	DNAJC12
6420736	DNAJC12
5720465	DNAJC12
6370717	DNAJC25-GNG10
2230044	DOCK9
2100228	DPT
6860377	DUSP1
1110592	EBF1
6840192	ECM2
5420689	ECM2
870338	EGR1
3710544	EIF1
5820068	EIF2A
1470446	EMCN
2510039	ENDOD1
4560672	ENPEP
840678	ENPP2
3800402	ESAM
4810343	ETV3
730544	EVI1
4540376	FAM13A
4150255	FAM13A
1990615	FAM164A
6550762	FBLN2
3360615	FCER1A
5860333	FHL5
110307	FILIP1L
650458	FILIP1L
4490709	FILIP1L
6550341	FNTA
5810274	FNTA
6840767	FRMD3
1770008	FRMD4A
2650220	FSTL1
1440408	GEM
1170246	GEM
2480546	GJA4
6770619	GLO1
10561	GLT8D2
1580025	GNG11
2190020	GNG2
1300750	GOLGA7
6130136	GPR177
6940280	GPR177
4250041	HLTF
4260692	HOXA2
6620437	HOXA5
2940577	HSPA2
3400538	IGFBP7
270681	IL33
2690209	ITGAV
1580576	ITM2A
840278	JAM2
4920327	KIAA1128
3610592	KIF16B
2190470	KLF10
1050072	KLHL4
3290164	KLHL7
4830148	LDB2
1400240	LDHB
7550193	LHX6
2510592	LMBRD1
2970100	LOC100133419
6250114	LOC283788
4060446	LOC644604
730709	LOC729345
4010114	LPPR4
4730731	LRCH2
150041	MANSC1
5810746	MATN2
670215	MATN2
6480041	MBIP
3370519	MED23
4610280	MEIS3P1
3180731	MGST1
1510019	MGST2
5270326	MPDZ
2340026	MRPL18
6620689	MTHFD2
3800017	MTUS1
7160343	MYLK
1430497	MYO6
3930195	MYST3
290326	NA
4010100	NA
6940609	NA
5550719	NA
3290609	NA
5910095	NA
7610292	NA
6520598	NA
1710270	NA
4640630	NA
4730711	NA
2000367	NA
6480753	NA
4850670	NA
6350747	NA
4060433	NA
1190528	NA
670181	NA
2680253	NA
3800639	NA
60093	NCALD
160411	NCOA1
60184	NDN
4230369	NGF
2480195	NOS3
2640707	NR1D2
6200026	NR4A3
5720424	NRP1
6980747	NSL1
6510075	NTAN1
6420392	OCIAD2
6040546	OCLN
2940280	OGN
3940500	OSR1
5960762	PCDH18
630364	PCGF6
6520014	PCGF6
4120386	PCOLCE
4810445	PCOLCE2
1740343	PCSK5
4180707	PDE1A
1770333	PDE5A
5270228	PDE8A
5960068	PDGFRB
3850468	PEG3
3450092	PELI1
3840491	PELI2
4210280	PGCP
6980113	PHACTR2
4060546	PHYH
6270768	PLAC9
4120019	PLSCR4
270538	PMP22
7050575	PPAP2B
6220097	PPAP2B
3940528	PPP2CB
5870746	PPP2R5A
130368	PRKAR1A
5560630	PSD3
6840072	PTEN
1580520	PTPN13
160711	PTPRB
780050	RAP2A
4670008	RASAL2
4480731	RASL12
2850551	RCAN1
610040	REV3L
4010296	RNASE1
6380048	RNF217
1230632	RNF38
6860192	RPL12
2000593	RPL17
2230161	RTN4
110468	S100A16
160754	S1PR1
5390102	SASH1
6220673	SASH1
7160129	SBF2
6290114	SDPR
6900114	SEMA3A
4280678	SEPP1
4490133	SFRS2B
5290348	SGCE
7160360	SKAP2
730164	SLC40A1
4060021	SLK
6330730	SNAI2
6100523	SNX3
6100433	SOX18
5050717	SPAG16
6960148	SPARCL1
1030021	SPARCL1
6760669	SPRY1
3310692	SPRY1
3710201	SPTBN1
4900133	SRPX
3990674	SSFA2
6100112	STXBP1
3170360	SYPL1
2940373	TACC1
2640762	TAF1L
2850537	TBC1D9B
2510672	TCF4
7570176	TEK
1300326	TEK
6560091	TGFBR2
3190379	TGFBR3
3870523	THAP1
2030577	TIMP3
5700504	TJP1
5080128	TM4SF18
7400291	TM4SF18
4120431	TMEM100
6980400	TMEM185A
670754	TMEM30B
70270	TMSB15B
4200070	TMSB15B
4570707	TRAK1
6650176	TRMT11
5260754	TSC22D1
7100215	TSC22D2
4890292	TSHZ2
2470255	TSPAN6
3190474	TUSC3
4050070	UBE2E1
6520619	USP53
7380338	UST
3830129	VASH2
4290064	VCAM1
2900068	VCL
2690484	WDR35
2710402	ZCCHC14
5050441	ZEB2
7050300	ZFP36L2
270187	ZNF230
6060066	ZNF415
1820646	ZNF462
1340253	ZNRF3

## Sheet: Sheet4 Acquired resistance _Up
probe	sym
290603	AARS
4280561	ACTR1A
2900450	ADAR
650753	AFF3
3870092	AKT1S1
6510445	ANKS3
1400711	ANXA8L2
130138	APCDD1L
7550364	APH1A
3850333	ARHGEF4
7160437	ARPP-21
7200435	ASCL2
6130441	ASPM
5490360	ATP2A1
6550168	BARX2
4220270	BIVM
3130600	BTN3A1
1430717	BTN3A3
730300	C10orf28
5690463	C11orf80
4780349	C1orf9
1190239	C6orf154
1110139	C9orf167
1990477	C9orf7
3360402	CAD
1570672	CAPN1
5270132	CBLB
2760500	CD38
4220068	CD70
5260685	CHEK2
1110095	CLTB
1440356	CNOT4
4730324	COL10A1
2360148	COMP
6960377	COMTD1
5860048	CRKRS
650598	CSTF3
6770370	DAPL1
3890521	DEDD2
4260142	DHX37
4480519	EDEM2
6370356	EEF1A2
7400017	EPHB6
4570014	FAM158A
1030133	FAM164C
1110315	FAM36A
6860347	FAM46C
2510605	FAM83A
3390692	FAM83A
2690240	FANCD2
5690279	FARS2
1010068	FKBP2
7040608	FLJ22374
2320626	FLRT3
4610592	FOXA2
5340136	GALNT9
4230309	GCS1
5130563	GFPT2
1570102	GGA3
1070044	GMIP
6020228	GMPPB
4830458	GMPPB
4050671	GNG4
610148	GSDMD
240647	GUCY1B2
430392	HAGHL
4480762	hCG_1815504
3180154	HFE2
2070088	HLA-G
1980592	HLA-H
6860131	HNRNPUL2
3390433	HSD3B1
2570300	IFI44
3400095	IL20RB
540670	IL4I1
5270343	IQCC
4040564	IRAK1
6400176	IRF7
840187	ITLN2
6560546	ITPKA
6660671	KCNK1
2630521	KCTD2
3190592	KIAA1644
1510731	KIAA1875
3800161	KRT7
10768	LARGE
3460431	LIG3
6420450	LIME1
4880538	LOC100128916
4280672	LOC100133643
5080709	LOC100134291
7000246	LOC389137
1710022	LRRC1
6620379	LRRC20
1500048	LRRC45
5090241	MAFA
6840022	MANBAL
2680538	MAP6D1
2690707	MARS
7650379	METTL11A
4490671	MIF
7210685	MKL1
7400400	MMP3
3060543	MORC2
7100685	MST1R
5490470	MX2
4290168	MYLK2
5910020	MYO19
1440014	MYO5B
4050717	MYOM2
670451	NA
4390132	NA
1980349	NA
3170044	NA
7570056	NA
2260315	NA
870551	NA
2230300	NA
2970452	NA
4480497	NA
1010367	NA
3610609	NA
430437	NA
2140360	NA
1570619	NA
1990402	NA
2230204	NA
7650639	NA
6980470	NA
2070095	NA
4780639	NA
1410075	NA
10333	NA
7400743	NA
630332	NA
5550445	NA
6620577	NA
6580386	NA
3170136	NA
3390575	NA
1050386	NA
1010082	NA
3400072	NA
7610440	NA
1240142	NA
3360113	NA
6400463	NA
5090215	NA
7210647	NKD2
6220070	NT5C
1440022	PARN
1090132	PARP10
2070059	PARP10
4150692	PARP14
3140707	PARP9
2760280	PCDHB16
580273	PCNXL3
520176	PCSK1
780603	PDIA3P
4060068	PDIA4
4560164	PDLIM7
770411	PHF15
240086	PHGDH
4610180	PIK3C2B
2000373	PITX1
5670687	PLLP
4920537	POLA2
290731	POLD1
5290097	PPP1R14B
1780139	PPYR1
3190193	PRKCQ
7050189	PRPF19
580278	PRR15
3420632	PSMB8
2650138	PSMG3
4290368	PSTPIP2
6960577	PTPRU
4390273	RASSF7
2100292	RBBP7
2510523	RBCK1
1340360	RCC2
670079	RECQL5
1510286	RNF214
3140753	RNF31
6590209	RPS19BP1
6060433	RPS6KA4
1030639	RRM2B
3460376	RTN2
4290196	SCRIB
6590592	SDC1
150082	SEC11C
150309	SLC24A3
6220386	SLC38A10
460021	SLC39A7
3710154	SLC7A2
3440008	SND1
6520059	SNF8
5670390	SNX33
2750170	SORBS2
4230739	SORCS2
3370736	SOX4
2690674	SPDYE7P
5420592	SRC
5960079	ST3GAL1
5260440	ST3GAL6
1820750	STAT1
2570079	STAT1
4810187	STAT1
2680474	SUMF2
6110253	SUMF2
5900682	SUMO3
1850082	SYNPO2L
3180639	SYT4
830341	TBRG4
5810541	TBRG4
70672	TCIRG1
4040746	TEAD4
1570646	TFAP2A
4180050	TIMELESS
5690592	TLE6
1580356	TMED1
5130327	TMEM63B
3360022	TNKS1BP1
1740494	TOMM40
2570161	TPD52
1740674	TRAPPC3
1030379	TRIM69
840403	TSPAN17
5670577	TSPAN31
1430053	TTLL12
7650128	TYMP
2350504	TYMP
1690114	U2AF2
4860458	UBE2Z
4860224	WARS
6520192	YIF1B
4760538	ZC3H3
5490390	ZGPAT
2340709	ZMYM3
380152	ZNF2
1190647	ZNF323

## Sheet: Sheet8
Common gene-list, acquired resistance and tumour profile
AARS
ABCA8
ABCC9
ACAP2
ADAMTS1
ADAMTS9
ARHGEF4
ARID5B
ASPM
ATF4
BMP2
BST1
C11orf80
C16orf45
C18orf34
C8orf4
CAD
CALCRL
CAV2
CD93
CDKN1B
CDKN2AIP
CEP68
CLDN1
CLDN5
CMBL
CNRIP1
COL10A1
COL15A1
COMP
CSTF3
CXCL12
CYR61
CYYR1
DARC
DPT
DUSP1
EBF1
EGR1
EIF1
EMCN
ENPP2
ESAM
ETV3
FAM83A
FANCD2
FBLN2
FCER1A
FHL5
FKBP2
FNTA
FRMD3
GJA4
GLT8D2
GMPPB
GNG11
GNG2
GPR177
HAGHL
HOXA2
HOXA5
IGFBP7
IL33
IRAK1
JAM2
KIAA1644
KIF16B
KLF10
KLHL4
KRT7
LDB2
LHX6
LPPR4
LRCH2
LRRC1
LRRC20
MANSC1
MARS
MATN2
MBIP
METTL11A
MGST2
MPDZ
MTUS1
NCALD
NGF
NKD2
NR1D2
NR4A3
NTAN1
OSR1
PARN
PARP10
PCDH18
PCGF6
PCOLCE2
PCSK5
PDE1A
PDE5A
PDGFRB
PDIA4
PELI1
PELI2
PHYH
PITX1
PLAC9
PMP22
PPP1R14B
PRKAR1A
PRPF19
PSMG3
PTPN13
PTPRB
RASL12
RCC2
REV3L
RNASE1
S1PR1
SDC1
SDPR
SGCE
SKAP2
SLK
SND1
SNF8
SOX18
SOX4
SPAG16
SRPX
SYNPO2L
TACC1
TBRG4
TCF4
TEAD4
TEK
TFAP2A
TGFBR2
TGFBR3
TIMELESS
TIMP3
TM4SF18
TMEM100
TMEM30B
TMSB15B
TSHZ2
TTLL12
TYMP
USP53
ZEB2
ZFP36L2

## Sheet: Sheet1 top1500_aggregated
EntrezID	GeneSymbol	GeneName	RegulationAffy	RegulationIllumina	RegulationCommon
10003	NAALAD2	N-acetylated alpha-linked acidic dipeptidase 2	-1	-1	-1
10004	NAALADL1	N-acetylated alpha-linked acidic dipeptidase-like 1	-1	-1	-1
10023	FRAT1	frequently rearranged in advanced T-cell lymphomas	-1	-1	-1
10044	SH2D3C	SH2 domain containing 3C	-1	-1	-1
10060	ABCC9	ATP-binding cassette, sub-family C (CFTR/MRP), member 9	-1	-1	-1
10100	TSPAN2	tetraspanin 2	-1	-1	-1
10144	FAM13A	family with sequence similarity 13, member A	-1	-1	-1
10203	CALCRL	calcitonin receptor-like	-1	-1	-1
10231	RCAN2	regulator of calcineurin 2	-1	-1	-1
10241	CALCOCO2	calcium binding and coiled-coil domain 2	-1	-1	-1
10243	GPHN	gephyrin	-1	-1	-1
10252	SPRY1	sprouty homolog 1, antagonist of FGF signaling (Drosophila)	-1	-1	-1
10253	SPRY2	sprouty homolog 2 (Drosophila)	-1	-1	-1
10266	RAMP2	receptor (G protein-coupled) activity modifying protein 2	-1	-1	-1
10268	RAMP3	receptor (G protein-coupled) activity modifying protein 3	-1	-1	-1
10278	EFS	embryonal Fyn-associated substrate	-1	-1	-1
10350	ABCA9	ATP-binding cassette, sub-family A (ABC1), member 9	-1	-1	-1
10351	ABCA8	ATP-binding cassette, sub-family A (ABC1), member 8	-1	-1	-1
10411	RAPGEF3	Rap guanine nucleotide exchange factor (GEF) 3	-1	-1	-1
10516	FBLN5	fibulin 5	-1	-1	-1
1060	CENPC1	centromere protein C 1	-1	-1	-1
10668	CGRRF1	cell growth regulator with ring finger domain 1	-1	-1	-1
10677	AVIL	advillin	-1	-1	-1
10742	RAI2	retinoic acid induced 2	-1	-1	-1
10766	TOB2	transducer of ERBB2, 2	-1	-1	-1
10800	CYSLTR1	cysteinyl leukotriene receptor 1	-1	-1	-1
10858	CYP46A1	cytochrome P450, family 46, subfamily A, polypeptide 1	-1	-1	-1
10873	ME3	malic enzyme 3, NADP(+)-dependent, mitochondrial	-1	-1	-1
10966	RAB40B	RAB40B, member RAS oncogene family	-1	-1	-1
10974	C10orf116	chromosome 10 open reading frame 116	-1	-1	-1
11007	CCDC85B	coiled-coil domain containing 85B	-1	-1	-1
11030	RBPMS	RNA binding protein with multiple splicing	-1	-1	-1
11043	MID2	midline 2	-1	-1	-1
11096	ADAMTS5	ADAM metallopeptidase with thrombospondin type 1 motif, 5	-1	-1	-1
1112	FOXN3	forkhead box N3	-1	-1	-1
11142	PKIG	protein kinase (cAMP-dependent, catalytic) inhibitor gamma	-1	-1	-1
11213	IRAK3	interleukin-1 receptor-associated kinase 3	-1	-1	-1
11259	FILIP1L	filamin A interacting protein 1-like	-1	-1	-1
1130	LYST	lysosomal trafficking regulator	-1	-1	-1
114789	SLC25A25	solute carrier family 25 (mitochondrial carrier; phosphate carrier), member 25	-1	-1	-1
114800	CCDC85A	coiled-coil domain containing 85A	-1	-1	-1
114876	OSBPL1A	oxysterol binding protein-like 1A	-1	-1	-1
115677	NOSTRIN	nitric oxide synthase trafficker	-1	-1	-1
116159	CYYR1	cysteine/tyrosine-rich 1	-1	-1	-1
116835	HSPA12B	heat shock 70kD protein 12B	-1	-1	-1
117248	GALNTL2	UDP-N-acetyl-alpha-D-galactosamine:polypeptide N-acetylgalactosaminyltransferase-like 2	-1	-1	-1
117289	TAGAP	T-cell activation RhoGTPase activating protein	-1	-1	-1
1178	CLC	Charcot-Leyden crystal protein	-1	-1	-1
120892	LRRK2	leucine-rich repeat kinase 2	-1	-1	-1
123036	TC2N	tandem C2 domains, nuclear	-1	-1	-1
123803	NTAN1	N-terminal asparagine amidase	-1	-1	-1
124637	CYB5D1	cytochrome b5 domain containing 1	-1	-1	-1
125113	KRT222	keratin 222	-1	-1	-1
126669	SHE	Src homology 2 domain containing E	-1	-1	-1
127435	PODN	podocan	-1	-1	-1
128553	TSHZ2	teashirt zinc finger homeobox 2	-1	-1	-1
13	AADAC	arylacetamide deacetylase (esterase)	-1	-1	-1
130026	ICA1L	islet cell autoantigen 1,69kDa-like	-1	-1	-1
130497	OSR1	odd-skipped related 1 (Drosophila)	-1	-1	-1
1306	COL15A1	collagen, type XV, alpha 1	-1	-1	-1
130733	TMEM178	transmembrane protein 178	-1	-1	-1
131873	COL6A6	collagen, type VI, alpha 6	-1	-1	-1
132720	C4orf32	chromosome 4 open reading frame 32	-1	-1	-1
134147	CMBL	carboxymethylenebutenolidase homolog (Pseudomonas)	-1	-1	-1
1359	CPA3	carboxypeptidase A3 (mast cell)	-1	-1	-1
140706	C20orf160	chromosome 20 open reading frame 160	-1	-1	-1
1408	CRY2	cryptochrome 2 (photolyase-like)	-1	-1	-1
143689	PIWIL4	piwi-like 4 (Drosophila)	-1	-1	-1
145581	LRFN5	leucine rich repeat and fibronectin type III domain containing 5	-1	-1	-1
145781	GCOM1	GRINL1A complex locus	-1	-1	-1
1466	CSRP2	cysteine and glycine-rich protein 2	-1	-1	-1
147463	ANKRD29	ankyrin repeat domain 29	-1	-1	-1
147495	APCDD1	adenomatosis polyposis coli down-regulated 1	-1	-1	-1
148418	SAMD13	sterile alpha motif domain containing 13	-1	-1	-1
148523	C1orf51	chromosome 1 open reading frame 51	-1	-1	-1
148932	MOBKL2C	MOB1, Mps One Binder kinase activator-like 2C (yeast)	-1	-1	-1
1511	CTSG	cathepsin G	-1	-1	-1
151473	SLC16A14	solute carrier family 16, member 14 (monocarboxylic acid transporter 14)	-1	-1	-1
154043	CNKSR3	CNKSR family member 3	-1	-1	-1
154091	SLC2A12	solute carrier family 2 (facilitated glucose transporter), member 12	-1	-1	-1
154661	RUNDC3B	RUN domain containing 3B	-1	-1	-1
155038	GIMAP8	GTPase, IMAP family member 8	-1	-1	-1
1593	CYP27A1	cytochrome P450, family 27, subfamily A, polypeptide 1	-1	-1	-1
161198	CLEC14A	C-type lectin domain family 14, member A	-1	-1	-1
163115	ZNF781	zinc finger protein 781	-1	-1	-1
1634	DCN	decorin	-1	-1	-1
166336	PRICKLE2	prickle homolog 2 (Drosophila)	-1	-1	-1
1675	CFD	complement factor D (adipsin)	-1	-1	-1
168537	GIMAP7	GTPase, IMAP family member 7	-1	-1	-1
170371	C10orf128	chromosome 10 open reading frame 128	-1	-1	-1
171024	SYNPO2	synaptopodin 2	-1	-1	-1
1727	CYB5R3	cytochrome b5 reductase 3	-1	-1	-1
1805	DPT	dermatopontin	-1	-1	-1
1807	DPYS	dihydropyrimidinase	-1	-1	-1
1824	DSC2	desmocollin 2	-1	-1	-1
1825	DSC3	desmocollin 3	-1	-1	-1
1831	TSC22D3	TSC22 domain family, member 3	-1	-1	-1
1839	HBEGF	heparin-binding EGF-like growth factor	-1	-1	-1
1842	ECM2	extracellular matrix protein 2, female organ and adipocyte specific	-1	-1	-1
1843	DUSP1	dual specificity phosphatase 1	-1	-1	-1
1849	DUSP7	dual specificity phosphatase 7	-1	-1	-1
185	AGTR1	angiotensin II receptor, type 1	-1	-1	-1
1879	EBF1	early B-cell factor 1	-1	-1	-1
1901	S1PR1	sphingosine-1-phosphate receptor 1	-1	-1	-1
1911	PHC1	polyhomeotic homolog 1 (Drosophila)	-1	-1	-1
1958	EGR1	early growth response 1	-1	-1	-1
1959	EGR2	early growth response 2	-1	-1	-1
1960	EGR3	early growth response 3	-1	-1	-1
196383	RILPL2	Rab interacting lysosomal protein-like 2	-1	-1	-1
196883	ADCY4	adenylate cyclase 4	-1	-1	-1
199223	TTC21A	tetratricopeptide repeat domain 21A	-1	-1	-1
2	A2M	alpha-2-macroglobulin	-1	-1	-1
201134	CCDC46	coiled-coil domain containing 46	-1	-1	-1
2012	EMP1	epithelial membrane protein 1	-1	-1	-1
2018	EMX2	empty spiracles homeobox 2	-1	-1	-1
202018	TAPT1	transmembrane anterior posterior transformation 1	-1	-1	-1
203228	C9orf72	chromosome 9 open reading frame 72	-1	-1	-1
2040	STOM	stomatin	-1	-1	-1
2042	EPHA3	EPH receptor A3	-1	-1	-1
2098	ESD	esterase D	-1	-1	-1
2113	ETS1	v-ets erythroblastosis virus E26 oncogene homolog 1 (avian)	-1	-1	-1
2122	MECOM	MDS1 and EVI1 complex locus	-1	-1	-1
2157	F8	coagulation factor VIII, procoagulant component	-1	-1	-1
2159	F10	coagulation factor X	-1	-1	-1
216	ALDH1A1	aldehyde dehydrogenase 1 family, member A1	-1	-1	-1
2167	FABP4	fatty acid binding protein 4, adipocyte	-1	-1	-1
2171	FABP5	fatty acid binding protein 5 (psoriasis-associated)	-1	-1	-1
2192	FBLN1	fibulin 1	-1	-1	-1
219348	PLAC9	placenta-specific 9	-1	-1	-1
2199	FBLN2	fibulin 2	-1	-1	-1
2205	FCER1A	Fc fragment of IgE, high affinity I, receptor for; alpha polypeptide	-1	-1	-1
2206	MS4A2	membrane-spanning 4-domains, subfamily A, member 2 (Fc fragment of IgE, high affinity I, receptor for; beta polypeptide)	-1	-1	-1
220929	ZNF438	zinc finger protein 438	-1	-1	-1
220965	FAM13C	family with sequence similarity 13, member C	-1	-1	-1
221303	FAM162B	family with sequence similarity 162, member B	-1	-1	-1
221395	GPR116	G protein-coupled receptor 116	-1	-1	-1
222166	C7orf41	chromosome 7 open reading frame 41	-1	-1	-1
222553	SLC35F1	solute carrier family 35, member F1	-1	-1	-1
2268	FGR	Gardner-Rasheed feline sarcoma viral (v-fgr) oncogene homolog	-1	-1	-1
22795	NID2	nidogen 2 (osteonidogen)	-1	-1	-1
22822	PHLDA1	pleckstrin homology-like domain, family A, member 1	-1	-1	-1
22871	NLGN1	neuroligin 1	-1	-1	-1
22885	ABLIM3	actin binding LIM protein family, member 3	-1	-1	-1
22899	ARHGEF15	Rho guanine nucleotide exchange factor (GEF) 15	-1	-1	-1
22905	EPN2	epsin 2	-1	-1	-1
23024	PDZRN3	PDZ domain containing ring finger 3	-1	-1	-1
23033	DOPEY1	dopey family member 1	-1	-1	-1
23051	ZHX3	zinc fingers and homeoboxes 3	-1	-1	-1
2309	FOXO3	forkhead box O3	-1	-1	-1
23127	GLT25D2	glycosyltransferase 25 domain containing 2	-1	-1	-1
2313	FLI1	Friend leukemia virus integration 1	-1	-1	-1
2323	FLT3LG	fms-related tyrosine kinase 3 ligand	-1	-1	-1
2326	FMO1	flavin containing monooxygenase 1	-1	-1	-1
2327	FMO2	flavin containing monooxygenase 2 (non-functional)	-1	-1	-1
2328	FMO3	flavin containing monooxygenase 3	-1	-1	-1
23321	TRIM2	tripartite motif containing 2	-1	-1	-1
23328	SASH1	SAM and SH3 domain containing 1	-1	-1	-1
23351	KHNYN	KH and NYN domain containing	-1	-1	-1
23371	TENC1	tensin like C1 domain containing phosphatase (tensin 2)	-1	-1	-1
23452	ANGPTL2	angiopoietin-like 2	-1	-1	-1
23466	CBX6	chromobox homolog 6	-1	-1	-1
23492	CBX7	chromobox homolog 7	-1	-1	-1
23500	DAAM2	dishevelled associated activator of morphogenesis 2	-1	-1	-1
2353	FOS	FBJ murine osteosarcoma viral oncogene homolog	-1	-1	-1
2354	FOSB	FBJ murine osteosarcoma viral oncogene homolog B	-1	-1	-1
23635	SSBP2	single-stranded DNA binding protein 2	-1	-1	-1
23645	PPP1R15A	protein phosphatase 1, regulatory (inhibitor) subunit 15A	-1	-1	-1
23764	MAFF	v-maf musculoaponeurotic fibrosarcoma oncogene homolog F (avian)	-1	-1	-1
245937	DEFB124	defensin, beta 124	-1	-1	-1
246	ALOX15	arachidonate 15-lipoxygenase	-1	-1	-1
2494	NR5A2	nuclear receptor subfamily 5, group A, member 2	-1	-1	-1
2523	FUT1	fucosyltransferase 1 (galactoside 2-alpha-L-fucosyltransferase, H blood group)	-1	-1	-1
2526	FUT4	fucosyltransferase 4 (alpha (1,3) fucosyltransferase, myeloid-specific)	-1	-1	-1
2532	DARC	Duffy blood group, chemokine receptor	-1	-1	-1
253559	CADM2	cell adhesion molecule 2	-1	-1	-1
253738	EBF3	early B-cell factor 3	-1	-1	-1
256364	EML3	echinoderm microtubule associated protein like 3	-1	-1	-1
256435	ST6GALNAC3	ST6 (alpha-N-acetyl-neuraminyl-2,3-beta-galactosyl-1,3)-N-acetylgalactosaminide alpha-2,6-sialyltransferase 3	-1	-1	-1
256949	KANK3	KN motif and ankyrin repeat domains 3	-1	-1	-1
25780	RASGRP3	RAS guanyl releasing protein 3 (calcium and DAG-regulated)	-1	-1	-1
25849	PARM1	prostate androgen-regulated mucin-like protein 1	-1	-1	-1
25854	FAM149A	family with sequence similarity 149, member A	-1	-1	-1
2592	GALT	galactose-1-phosphate uridylyltransferase	-1	-1	-1
25924	MYRIP	myosin VIIA and Rab interacting protein	-1	-1	-1
25925	ZNF521	zinc finger protein 521	-1	-1	-1
25927	CNRIP1	cannabinoid receptor interacting protein 1	-1	-1	-1
25976	TIPARP	TCDD-inducible poly(ADP-ribose) polymerase	-1	-1	-1
26040	SETBP1	SET binding protein 1	-1	-1	-1
260425	MAGI3	membrane associated guanylate kinase, WW and PDZ domain containing 3	-1	-1	-1
26047	CNTNAP2	contactin associated protein-like 2	-1	-1	-1
26051	PPP1R16B	protein phosphatase 1, regulatory (inhibitor) subunit 16B	-1	-1	-1
26112	CCDC69	coiled-coil domain containing 69	-1	-1	-1
2624	GATA2	GATA binding protein 2	-1	-1	-1
26249	KLHL3	kelch-like 3 (Drosophila)	-1	-1	-1
26468	LHX6	LIM homeobox 6	-1	-1	-1
26577	PCOLCE2	procollagen C-endopeptidase enhancer 2	-1	-1	-1
2669	GEM	GTP binding protein overexpressed in skeletal muscle	-1	-1	-1
27145	FILIP1	filamin A interacting protein 1	-1	-1	-1
27303	RBMS3	RNA binding motif, single stranded interacting protein 3	-1	-1	-1
2788	GNG7	guanine nucleotide binding protein (G protein), gamma 7	-1	-1	-1
2791	GNG11	guanine nucleotide binding protein (G protein), gamma 11	-1	-1	-1
2823	GPM6A	glycoprotein M6A	-1	-1	-1
283417	DPY19L2	dpy-19-like 2 (C. elegans)	-1	-1	-1
284	ANGPT1	angiopoietin 1	-1	-1	-1
285313	IGSF10	immunoglobulin superfamily, member 10	-1	-1	-1
285671	RNF180	ring finger protein 180	-1	-1	-1
286097	EFHA2	EF-hand domain family, member A2	-1	-1	-1
287	ANK2	ankyrin 2, neuronal	-1	-1	-1
28954	REM1	RAS (RAD and GEM)-like GTP-binding 1	-1	-1	-1
28968	SLC6A16	solute carrier family 6, member 16	-1	-1	-1
2898	GRIK2	glutamate receptor, ionotropic, kainate 2	-1	-1	-1
2908	NR3C1	nuclear receptor subfamily 3, group C, member 1 (glucocorticoid receptor)	-1	-1	-1
2920	CXCL2	chemokine (C-X-C motif) ligand 2	-1	-1	-1
2934	GSN	gelsolin	-1	-1	-1
2946	GSTM2	glutathione S-transferase mu 2 (muscle)	-1	-1	-1
2947	GSTM3	glutathione S-transferase mu 3 (brain)	-1	-1	-1
2949	GSTM5	glutathione S-transferase mu 5	-1	-1	-1
29775	CARD10	caspase recruitment domain family, member 10	-1	-1	-1
29931	LOH3CR2A	loss of heterozygosity, 3, chromosomal region 2, gene A	-1	-1	-1
29951	PDZRN4	PDZ domain containing ring finger 4	-1	-1	-1
3021	H3F3B	H3 histone, family 3B (H3.3B)	-1	-1	-1
3067	HDC	histidine decarboxylase	-1	-1	-1
3087	HHEX	hematopoietically expressed homeobox	-1	-1	-1
3112	HLA-DOB	major histocompatibility complex, class II, DO beta	-1	-1	-1
3131	HLF	hepatic leukemia factor	-1	-1	-1
3142	HLX	H2.0-like homeobox	-1	-1	-1
3146	HMGB1	high-mobility group box 1	-1	-1	-1
316	AOX1	aldehyde oxidase 1	-1	-1	-1
3176	HNMT	histamine N-methyltransferase	-1	-1	-1
317649	EIF4E3	eukaryotic translation initiation factor 4E family member 3	-1	-1	-1
3199	HOXA2	homeobox A2	-1	-1	-1
3200	HOXA3	homeobox A3	-1	-1	-1
3201	HOXA4	homeobox A4	-1	-1	-1
3202	HOXA5	homeobox A5	-1	-1	-1
3248	HPGD	hydroxyprostaglandin dehydrogenase 15-(NAD)	-1	-1	-1
338758	LOC338758	hypothetical LOC338758	-1	-1	-1
338872	C1QTNF9	C1q and tumor necrosis factor related protein 9	-1	-1	-1
3399	ID3	inhibitor of DNA binding 3, dominant negative helix-loop-helix protein	-1	-1	-1
344148	NCKAP5	NCK-associated protein 5	-1	-1	-1
345557	PLCXD3	phosphatidylinositol-specific phospholipase C, X domain containing 3	-1	-1	-1
3491	CYR61	cysteine-rich, angiogenic inducer, 61	-1	-1	-1
349565	NMNAT3	nicotinamide nucleotide adenylyltransferase 3	-1	-1	-1
3576	IL8	interleukin 8	-1	-1	-1
3590	IL11RA	interleukin 11 receptor, alpha	-1	-1	-1
3622	ING2	inhibitor of growth family, member 2	-1	-1	-1
3628	INPP1	inositol polyphosphate-1-phosphatase	-1	-1	-1
3632	INPP5A	inositol polyphosphate-5-phosphatase, 40kDa	-1	-1	-1
366	AQP9	aquaporin 9	-1	-1	-1
3725	JUN	jun proto-oncogene	-1	-1	-1
3726	JUNB	jun B proto-oncogene	-1	-1	-1
3741	KCNA5	potassium voltage-gated channel, shaker-related subfamily, member 5	-1	-1	-1
374864	C18orf34	chromosome 18 open reading frame 34	-1	-1	-1
375775	PNPLA7	patatin-like phospholipase domain containing 7	-1	-1	-1
3764	KCNJ8	potassium inwardly-rectifying channel, subfamily J, member 8	-1	-1	-1
388335	TMEM220	transmembrane protein 220	-1	-1	-1
388403	YPEL2	yippee-like 2 (Drosophila)	-1	-1	-1
3957	LGALS2	lectin, galactoside-binding, soluble, 2	-1	-1	-1
401152	C4orf3	chromosome 4 open reading frame 3	-1	-1	-1
4045	LSAMP	limbic system-associated membrane protein	-1	-1	-1
4048	LTA4H	leukotriene A4 hydrolase	-1	-1	-1
4084	MXD1	MAX dimerization protein 1	-1	-1	-1
4128	MAOA	monoamine oxidase A	-1	-1	-1
4129	MAOB	monoamine oxidase B	-1	-1	-1
4139	MARK1	MAP/microtubule affinity-regulating kinase 1	-1	-1	-1
4211	MEIS1	Meis homeobox 1	-1	-1	-1
4222	MEOX1	mesenchyme homeobox 1	-1	-1	-1
4223	MEOX2	mesenchyme homeobox 2	-1	-1	-1
4254	KITLG	KIT ligand	-1	-1	-1
4258	MGST2	microsomal glutathione S-transferase 2	-1	-1	-1
4286	MITF	microphthalmia-associated transcription factor	-1	-1	-1
4287	ATXN3	ataxin 3	-1	-1	-1
4302	MLLT6	myeloid/lymphoid or mixed-lineage leukemia (trithorax homolog, Drosophila); translocated to, 6	-1	-1	-1
4306	NR3C2	nuclear receptor subfamily 3, group C, member 2	-1	-1	-1
440712	C1orf186	chromosome 1 open reading frame 186	-1	-1	-1
4653	MYOC	myocilin, trabecular meshwork inducible glucocorticoid response	-1	-1	-1
468	ATF4	activating transcription factor 4 (tax-responsive enhancer element B67)	-1	-1	-1
474344	GIMAP6	GTPase, IMAP family member 6	-1	-1	-1
4745	NELL1	NEL-like 1 (chicken)	-1	-1	-1
4752	NEK3	NIMA (never in mitosis gene a)-related kinase 3	-1	-1	-1
4776	NFATC4	nuclear factor of activated T-cells, cytoplasmic, calcineurin-dependent 4	-1	-1	-1
4781	NFIB	nuclear factor I/B	-1	-1	-1
4792	NFKBIA	nuclear factor of kappa light polypeptide gene enhancer in B-cells inhibitor, alpha	-1	-1	-1
4803	NGF	nerve growth factor (beta polypeptide)	-1	-1	-1
4929	NR4A2	nuclear receptor subfamily 4, group A, member 2	-1	-1	-1
50650	ARHGEF3	Rho guanine nucleotide exchange factor (GEF) 3	-1	-1	-1
5066	PAM	peptidylglycine alpha-amidating monooxygenase	-1	-1	-1
51170	HSD17B11	hydroxysteroid (17-beta) dehydrogenase 11	-1	-1	-1
51199	NIN	ninein (GSK3B interacting protein)	-1	-1	-1
5125	PCSK5	proprotein convertase subtilisin/kexin type 5	-1	-1	-1
51267	CLEC1A	C-type lectin domain family 1, member A	-1	-1	-1
51285	RASL12	RAS-like, family 12	-1	-1	-1
51302	CYP39A1	cytochrome P450, family 39, subfamily A, polypeptide 1	-1	-1	-1
51313	FAM198B	family with sequence similarity 198, member B	-1	-1	-1
5138	PDE2A	phosphodiesterase 2A, cGMP-stimulated	-1	-1	-1
51562	MBIP	MAP3K12 binding inhibitory protein 1	-1	-1	-1
5157	PDGFRL	platelet-derived growth factor receptor-like	-1	-1	-1
51655	RASD1	RAS, dexamethasone-induced 1	-1	-1	-1
5166	PDK4	pyruvate dehydrogenase kinase, isozyme 4	-1	-1	-1
5168	ENPP2	ectonucleotide pyrophosphatase/phosphodiesterase 2	-1	-1	-1
51696	HECA	headcase homolog (Drosophila)	-1	-1	-1
51703	ACSL5	acyl-CoA synthetase long-chain family member 5	-1	-1	-1
51705	EMCN	endomucin	-1	-1	-1
51776	ZAK	sterile alpha motif and leucine zipper containing kinase AZK	-1	-1	-1
5199	CFP	complement factor properdin	-1	-1	-1
5239	PGM5	phosphoglucomutase 5	-1	-1	-1
5243	ABCB1	ATP-binding cassette, sub-family B (MDR/TAP), member 1	-1	-1	-1
5264	PHYH	phytanoyl-CoA 2-hydroxylase	-1	-1	-1
5295	PIK3R1	phosphoinositide-3-kinase, regulatory subunit 1 (alpha)	-1	-1	-1
5337	PLD1	phospholipase D1, phosphatidylcholine-specific	-1	-1	-1
53371	NUP54	nucleoporin 54kDa	-1	-1	-1
5348	FXYD1	FXYD domain containing ion transport regulator 1	-1	-1	-1
5376	PMP22	peripheral myelin protein 22	-1	-1	-1
53826	FXYD6	FXYD domain containing ion transport regulator 6	-1	-1	-1
53827	FXYD5	FXYD domain containing ion transport regulator 5	-1	-1	-1
5396	PRRX1	paired related homeobox 1	-1	-1	-1
54331	GNG2	guanine nucleotide binding protein (G protein), gamma 2	-1	-1	-1
54345	SOX18	SRY (sex determining region Y)-box 18	-1	-1	-1
5446	PON3	paraoxonase 3	-1	-1	-1
54477	PLEKHA5	pleckstrin homology domain containing, family A member 5	-1	-1	-1
54510	PCDH18	protocadherin 18	-1	-1	-1
54532	USP53	ubiquitin specific peptidase 53	-1	-1	-1
54556	ING3	inhibitor of growth family, member 3	-1	-1	-1
5463	POU6F1	POU class 6 homeobox 1	-1	-1	-1
54674	LRRN3	leucine rich repeat neuronal 3	-1	-1	-1
54682	MANSC1	MANSC domain containing 1	-1	-1	-1
54810	GIPC2	GIPC PDZ domain containing family, member 2	-1	-1	-1
54922	RASIP1	Ras interacting protein 1	-1	-1	-1
54941	RNF125	ring finger protein 125	-1	-1	-1
54968	TMEM70	transmembrane protein 70	-1	-1	-1
54996	MOSC2	MOCO sulphurase C-terminal domain containing 2	-1	-1	-1
55022	PID1	phosphotyrosine interaction domain containing 1	-1	-1	-1
55081	IFT57	intraflagellar transport 57 homolog (Chlamydomonas)	-1	-1	-1
55130	ARMC4	armadillo repeat containing 4	-1	-1	-1
55137	FIGN	fidgetin	-1	-1	-1
5514	PPP1R10	protein phosphatase 1, regulatory (inhibitor) subunit 10	-1	-1	-1
55196	C12orf35	chromosome 12 open reading frame 35	-1	-1	-1
55212	BBS7	Bardet-Biedl syndrome 7	-1	-1	-1
55273	TMEM100	transmembrane protein 100	-1	-1	-1
55283	MCOLN3	mucolipin 3	-1	-1	-1
55321	C20orf46	chromosome 20 open reading frame 46	-1	-1	-1
5547	PRCP	prolylcarboxypeptidase (angiotensinase C)	-1	-1	-1
55510	DDX43	DEAD (Asp-Glu-Ala-Asp) box polypeptide 43	-1	-1	-1
55529	TMEM55A	transmembrane protein 55A	-1	-1	-1
55602	CDKN2AIP	CDKN2A interacting protein	-1	-1	-1
5583	PRKCH	protein kinase C, eta	-1	-1	-1
5587	PRKD1	protein kinase D1	-1	-1	-1
5595	MAPK3	mitogen-activated protein kinase 3	-1	-1	-1
56670	SUCNR1	succinate receptor 1	-1	-1	-1
56849	TCEAL7	transcription elongation factor A (SII)-like 7	-1	-1	-1
56899	ANKS1B	ankyrin repeat and sterile alpha motif domain containing 1B	-1	-1	-1
56952	PRTFDC1	phosphoribosyl transferase domain containing 1	-1	-1	-1
57018	CCNL1	cyclin L1	-1	-1	-1
57161	PELI2	pellino homolog 2 (Drosophila)	-1	-1	-1
57162	PELI1	pellino homolog 1 (Drosophila)	-1	-1	-1
57189	KIAA1147	KIAA1147	-1	-1	-1
5732	PTGER2	prostaglandin E receptor 2 (subtype EP2), 53kDa	-1	-1	-1
5733	PTGER3	prostaglandin E receptor 3 (subtype EP3)	-1	-1	-1
5734	PTGER4	prostaglandin E receptor 4 (subtype EP4)	-1	-1	-1
5743	PTGS2	prostaglandin-endoperoxide synthase 2 (prostaglandin G/H synthase and cyclooxygenase)	-1	-1	-1
57447	NDRG2	NDRG family member 2	-1	-1	-1
57477	SHROOM4	shroom family member 4	-1	-1	-1
57496	MKL2	MKL/myocardin-like 2	-1	-1	-1
57507	ZNF608	zinc finger protein 608	-1	-1	-1
57509	MTUS1	microtubule associated tumor suppressor 1	-1	-1	-1
57519	STARD9	StAR-related lipid transfer (START) domain containing 9	-1	-1	-1
57520	HECW2	HECT, C2 and WW domain containing E3 ubiquitin protein ligase 2	-1	-1	-1
57545	CC2D2A	coiled-coil and C2 domain containing 2A	-1	-1	-1
57568	SIPA1L2	signal-induced proliferation-associated 1 like 2	-1	-1	-1
57631	LRCH2	leucine-rich repeats and calponin homology (CH) domain containing 2	-1	-1	-1
57639	CCDC146	coiled-coil domain containing 146	-1	-1	-1
5783	PTPN13	protein tyrosine phosphatase, non-receptor type 13 (APO-1/CD95 (Fas)-associated phosphatase)	-1	-1	-1
5787	PTPRB	protein tyrosine phosphatase, receptor type, B	-1	-1	-1
58476	TP53INP2	tumor protein p53 inducible nuclear protein 2	-1	-1	-1
58494	JAM2	junctional adhesion molecule 2	-1	-1	-1
58524	DMRT3	doublesex and mab-3 related transcription factor 3	-1	-1	-1
590	BCHE	butyrylcholinesterase	-1	-1	-1
596	BCL2	B-cell CLL/lymphoma 2	-1	-1	-1
5990	RFX2	regulatory factor X, 2 (influences HLA class II expression)	-1	-1	-1
5997	RGS2	regulator of G-protein signaling 2, 24kDa	-1	-1	-1
5999	RGS4	regulator of G-protein signaling 4	-1	-1	-1
6035	RNASE1	ribonuclease, RNase A family, 1 (pancreatic)	-1	-1	-1
6038	RNASE4	ribonuclease, RNase A family, 4	-1	-1	-1
6103	RPGR	retinitis pigmentosa GTPase regulator	-1	-1	-1
619279	ZNF704	zinc finger protein 704	-1	-1	-1
6275	S100A4	S100 calcium binding protein A4	-1	-1	-1
6279	S100A8	S100 calcium binding protein A8	-1	-1	-1
6355	CCL8	chemokine (C-C motif) ligand 8	-1	-1	-1
6357	CCL13	chemokine (C-C motif) ligand 13	-1	-1	-1
6372	CXCL6	chemokine (C-X-C motif) ligand 6 (granulocyte chemotactic protein 2)	-1	-1	-1
639	PRDM1	PR domain containing 1, with ZNF domain	-1	-1	-1
64067	NPAS3	neuronal PAS domain protein 3	-1	-1	-1
64094	SMOC2	SPARC related modular calcium binding 2	-1	-1	-1
641700	ECSCR	endothelial cell-specific chemotaxis regulator	-1	-1	-1
643733	LOC643733	caspase 4, apoptosis-related cysteine peptidase pseudogene	-1	-1	-1
64388	GREM2	gremlin 2	-1	-1	-1
64411	ARAP3	ArfGAP with RhoGAP domain, ankyrin repeat and PH domain 3	-1	-1	-1
64412	GZF1	GDNF-inducible zinc finger protein 1	-1	-1	-1
6443	SGCB	sarcoglycan, beta (43kDa dystrophin-associated glycoprotein)	-1	-1	-1
64641	EBF2	early B-cell factor 2	-1	-1	-1
64651	CSRNP1	cysteine-serine-rich nuclear protein 1	-1	-1	-1
64983	MRPL32	mitochondrial ribosomal protein L32	-1	-1	-1
650	BMP2	bone morphogenetic protein 2	-1	-1	-1
65059	RAPH1	Ras association (RalGDS/AF-6) and pleckstrin homology domains 1	-1	-1	-1
6512	SLC1A7	solute carrier family 1 (glutamate transporter), member 7	-1	-1	-1
654817	NCF1C	neutrophil cytosolic factor 1C pseudogene	-1	-1	-1
658	BMPR1B	bone morphogenetic protein receptor, type IB	-1	-1	-1
6654	SOS1	son of sevenless homolog 1 (Drosophila)	-1	-1	-1
6655	SOS2	son of sevenless homolog 2 (Drosophila)	-1	-1	-1
6777	STAT5B	signal transducer and activator of transcription 5B	-1	-1	-1
6867	TACC1	transforming, acidic coiled-coil containing protein 1	-1	-1	-1
687	KLF9	Kruppel-like factor 9	-1	-1	-1
6925	TCF4	transcription factor 4	-1	-1	-1
694	BTG1	B-cell translocation gene 1, anti-proliferative	-1	-1	-1
7008	TEF	thyrotrophic embryonic factor	-1	-1	-1
7048	TGFBR2	transforming growth factor, beta receptor II (70/80kDa)	-1	-1	-1
7071	KLF10	Kruppel-like factor 10	-1	-1	-1
7078	TIMP3	TIMP metallopeptidase inhibitor 3	-1	-1	-1
7102	TSPAN7	tetraspanin 7	-1	-1	-1
7103	TSPAN8	tetraspanin 8	-1	-1	-1
7122	CLDN5	claudin 5	-1	-1	-1
7124	TNF	tumor necrosis factor	-1	-1	-1
7177	TPSAB1	tryptase alpha/beta 1	-1	-1	-1
729	C6	complement component 6	-1	-1	-1
7291	TWIST1	twist homolog 1 (Drosophila)	-1	-1	-1
7538	ZFP36	zinc finger protein 36, C3H type, homolog (mouse)	-1	-1	-1
7704	ZBTB16	zinc finger and BTB domain containing 16	-1	-1	-1
7754	ZNF204P	zinc finger protein 204, pseudogene	-1	-1	-1
7799	PRDM2	PR domain containing 2, with ZNF domain	-1	-1	-1
7802	DNALI1	dynein, axonemal, light intermediate chain 1	-1	-1	-1
79153	GDPD3	glycerophosphodiester phosphodiesterase domain containing 3	-1	-1	-1
79582	SPAG16	sperm associated antigen 16	-1	-1	-1
79625	C4orf31	chromosome 4 open reading frame 31	-1	-1	-1
79649	MAP7D3	MAP7 domain containing 3	-1	-1	-1
79656	BEND5	BEN domain containing 5	-1	-1	-1
79658	ARHGAP10	Rho GTPase activating protein 10	-1	-1	-1
79686	C14orf139	chromosome 14 open reading frame 139	-1	-1	-1
79754	ASB13	ankyrin repeat and SOCS box containing 13	-1	-1	-1
79762	C1orf115	chromosome 1 open reading frame 115	-1	-1	-1
79772	MCTP1	multiple C2 domains, transmembrane 1	-1	-1	-1
7980	TFPI2	tissue factor pathway inhibitor 2	-1	-1	-1
79817	MOBKL2B	MOB1, Mps One Binder kinase activator-like 2B (yeast)	-1	-1	-1
79846	C7orf63	chromosome 7 open reading frame 63	-1	-1	-1
79870	BAALC	brain and acute leukemia, cytoplasmic	-1	-1	-1
79960	PHF17	PHD finger protein 17	-1	-1	-1
79974	C7orf58	chromosome 7 open reading frame 58	-1	-1	-1
79987	SVEP1	sushi, von Willebrand factor type A, EGF and pentraxin domain containing 1	-1	-1	-1
80034	CSRNP3	cysteine-serine-rich nuclear protein 3	-1	-1	-1
80108	ZFP2	zinc finger protein 2 homolog (mouse)	-1	-1	-1
80818	ZNF436	zinc finger protein 436	-1	-1	-1
81578	COL21A1	collagen, type XXI, alpha 1	-1	-1	-1
81602	CDADC1	cytidine and dCMP deaminase domain containing 1	-1	-1	-1
81848	SPRY4	sprouty homolog 4 (Drosophila)	-1	-1	-1
8322	FZD4	frizzled homolog 4 (Drosophila)	-1	-1	-1
83468	GLT8D2	glycosyltransferase 8 domain containing 2	-1	-1	-1
83478	ARHGAP24	Rho GTPase activating protein 24	-1	-1	-1
83483	PLVAP	plasmalemma vesicle associated protein	-1	-1	-1
83595	SOX7	SRY (sex determining region Y)-box 7	-1	-1	-1
83604	TMEM47	transmembrane protein 47	-1	-1	-1
83699	SH3BGRL2	SH3 domain binding glutamic acid-rich protein like 2	-1	-1	-1
83714	NRIP2	nuclear receptor interacting protein 2	-1	-1	-1
83988	NCALD	neurocalcin delta	-1	-1	-1
83992	CTTNBP2	cortactin binding protein 2	-1	-1	-1
8404	SPARCL1	SPARC-like 1 (hevin)	-1	-1	-1
8406	SRPX	sushi-repeat containing protein, X-linked	-1	-1	-1
84159	ARID5B	AT rich interactive domain 5B (MRF1-like)	-1	-1	-1
84253	GARNL3	GTPase activating Rap/RanGAP domain-like 3	-1	-1	-1
84273	C4orf14	chromosome 4 open reading frame 14	-1	-1	-1
8436	SDPR	serum deprivation response	-1	-1	-1
84417	C2orf40	chromosome 2 open reading frame 40	-1	-1	-1
84547	PGBD1	piggyBac transposable element derived 1	-1	-1	-1
8462	KLF11	Kruppel-like factor 11	-1	-1	-1
84807	NFKBID	nuclear factor of kappa light polypeptide gene enhancer in B-cells inhibitor, delta	-1	-1	-1
84870	RSPO3	R-spondin 3 homolog (Xenopus laevis)	-1	-1	-1
8490	RGS5	regulator of G-protein signaling 5	-1	-1	-1
84913	ATOH8	atonal homolog 8 (Drosophila)	-1	-1	-1
84981	C17orf91	chromosome 17 open reading frame 91	-1	-1	-1
8516	ITGA8	integrin, alpha 8	-1	-1	-1
85358	SHANK3	SH3 and multiple ankyrin repeat domains 3	-1	-1	-1
8543	LMO4	LIM domain only 4	-1	-1	-1
8605	PLA2G4C	phospholipase A2, group IVC (cytosolic, calcium-independent)	-1	-1	-1
8613	PPAP2B	phosphatidic acid phosphatase type 2B	-1	-1	-1
862	RUNX1T1	runt-related transcription factor 1; translocated to, 1 (cyclin D-related)	-1	-1	-1
8639	AOC3	amine oxidase, copper containing 3 (vascular adhesion protein 1)	-1	-1	-1
8654	PDE5A	phosphodiesterase 5A, cGMP-specific	-1	-1	-1
8722	CTSF	cathepsin F	-1	-1	-1
8740	TNFSF14	tumor necrosis factor (ligand) superfamily, member 14	-1	-1	-1
8764	TNFRSF14	tumor necrosis factor receptor superfamily, member 14 (herpesvirus entry mediator)	-1	-1	-1
8777	MPDZ	multiple PDZ domain protein	-1	-1	-1
8835	SOCS2	suppressor of cytokine signaling 2	-1	-1	-1
8863	PER3	period homolog 3 (Drosophila)	-1	-1	-1
8910	SGCE	sarcoglycan, epsilon	-1	-1	-1
8935	SKAP2	src kinase associated phosphoprotein 2	-1	-1	-1
89795	NAV3	neuron navigator 3	-1	-1	-1
89927	C16orf45	chromosome 16 open reading frame 45	-1	-1	-1
9068	ANGPTL1	angiopoietin-like 1	-1	-1	-1
9079	LDB2	LIM domain binding 2	-1	-1	-1
90865	IL33	interleukin 33	-1	-1	-1
90952	ESAM	endothelial cell adhesion molecule	-1	-1	-1
9104	RGN	regucalcin (senescence marker protein-30)	-1	-1	-1
911	CD1C	CD1c molecule	-1	-1	-1
91653	BOC	Boc homolog (mouse)	-1	-1	-1
91663	MYADM	myeloid-associated differentiation marker	-1	-1	-1
91689	C22orf32	chromosome 22 open reading frame 32	-1	-1	-1
91694	LONRF1	LON peptidase N-terminal domain and ring finger 1	-1	-1	-1
9182	RASSF9	Ras association (RalGDS/AF-6) domain family (N-terminal) member 9	-1	-1	-1
9201	DCLK1	doublecortin-like kinase 1	-1	-1	-1
9214	FAIM3	Fas apoptotic inhibitory molecule 3	-1	-1	-1
92162	TMEM88	transmembrane protein 88	-1	-1	-1
9252	RPS6KA5	ribosomal protein S6 kinase, 90kDa, polypeptide 5	-1	-1	-1
9308	CD83	CD83 molecule	-1	-1	-1
9397	NMT2	N-myristoyltransferase 2	-1	-1	-1
9457	FHL5	four and a half LIM domains 5	-1	-1	-1
9459	ARHGEF6	Rac/Cdc42 guanine nucleotide exchange factor (GEF) 6	-1	-1	-1
947	CD34	CD34 molecule	-1	-1	-1
948	CD36	CD36 molecule (thrombospondin receptor)	-1	-1	-1
9510	ADAMTS1	ADAM metallopeptidase with thrombospondin type 1 motif, 1	-1	-1	-1
956	ENTPD3	ectonucleoside triphosphate diphosphohydrolase 3	-1	-1	-1
958	CD40	CD40 molecule, TNF receptor superfamily member 5	-1	-1	-1
9595	CYTIP	cytohesin 1 interacting protein	-1	-1	-1
9647	PPM1F	protein phosphatase, Mg2+/Mn2+ dependent, 1F	-1	-1	-1
969	CD69	CD69 molecule	-1	-1	-1
973	CD79A	CD79a molecule, immunoglobulin-associated alpha	-1	-1	-1
9734	HDAC9	histone deacetylase 9	-1	-1	-1
974	CD79B	CD79b molecule, immunoglobulin-associated beta	-1	-1	-1
9748	SLK	STE20-like kinase	-1	-1	-1
9754	STARD8	StAR-related lipid transfer (START) domain containing 8	-1	-1	-1
976	CD97	CD97 molecule	-1	-1	-1
9839	ZEB2	zinc finger E-box binding homeobox 2	-1	-1	-1
9886	RHOBTB1	Rho-related BTB domain containing 1	-1	-1	-1
9890	LPPR4	lipid phosphate phosphatase-related protein type 4	-1	-1	-1
9903	KLHL21	kelch-like 21 (Drosophila)	-1	-1	-1
9922	IQSEC1	IQ motif and Sec7 domain 1	-1	-1	-1
9975	NR1D2	nuclear receptor subfamily 1, group D, member 2	-1	-1	-1
10000	AKT3	v-akt murine thymoma viral oncogene homolog 3 (protein kinase B, gamma)	-1	0	-1
10174	SORBS3	sorbin and SH3 domain containing 3	-1	0	-1
10424	PGRMC2	progesterone receptor membrane component 2	-1	0	-1
10741	RBBP9	retinoblastoma binding protein 9	-1	0	-1
10763	NES	nestin	-1	0	-1
1080	CFTR	cystic fibrosis transmembrane conductance regulator (ATP-binding cassette sub-family C, member 7)	-1	0	-1
11129	CLASRP	CLK4-associating serine/arginine rich protein	-1	0	-1
11162	NUDT6	nudix (nucleoside diphosphate linked moiety X)-type motif 6	-1	0	-1
114757	CYGB	cytoglobin	-1	0	-1
115361	GBP4	guanylate binding protein 4	-1	0	-1
116224	FAM122A	family with sequence similarity 122A	-1	0	-1
116362	RBP7	retinol binding protein 7, cellular	-1	0	-1
123041	SLC24A4	solute carrier family 24 (sodium/potassium/calcium exchanger), member 4	-1	0	-1
131544	CRYBG3	beta-gamma crystallin domain containing 3	-1	0	-1
135138	PACRG	PARK2 co-regulated	-1	0	-1
135228	CD109	CD109 molecule	-1	0	-1
139221	MUM1L1	melanoma associated antigen (mutated) 1-like 1	-1	0	-1
157773	C8orf48	chromosome 8 open reading frame 48	-1	0	-1
158471	PRUNE2	prune homolog 2 (Drosophila)	-1	0	-1
1602	DACH1	dachshund homolog 1 (Drosophila)	-1	0	-1
163259	DENND2C	DENN/MADD domain containing 2C	-1	0	-1
1636	ACE	angiotensin I converting enzyme (peptidyl-dipeptidase A) 1	-1	0	-1
1730	DIAPH2	diaphanous homolog 2 (Drosophila)	-1	0	-1
1837	DTNA	dystrobrevin, alpha	-1	0	-1
1838	DTNB	dystrobrevin, beta	-1	0	-1
1844	DUSP2	dual specificity phosphatase 2	-1	0	-1
1880	GPR183	G protein-coupled receptor 183	-1	0	-1
1962	EHHADH	enoyl-CoA, hydratase/3-hydroxyacyl CoA dehydrogenase	-1	0	-1
1983	EIF5	eukaryotic translation initiation factor 5	-1	0	-1
200205	IBA57	IBA57, iron-sulfur cluster assembly homolog (S. cerevisiae)	-1	0	-1
2117	ETV3	ets variant 3	-1	0	-1
2153	F5	coagulation factor V (proaccelerin, labile factor)	-1	0	-1
219539	YPEL4	yippee-like 4 (Drosophila)	-1	0	-1
2246	FGF1	fibroblast growth factor 1 (acidic)	-1	0	-1
23067	SETD1B	SET domain containing 1B	-1	0	-1
2308	FOXO1	forkhead box O1	-1	0	-1
23177	CEP68	centrosomal protein 68kDa	-1	0	-1
23228	PLCL2	phospholipase C-like 2	-1	0	-1
256309	CCDC110	coiled-coil domain containing 110	-1	0	-1
257194	NEGR1	neuronal growth regulator 1	-1	0	-1
25802	LMOD1	leiomodin 1 (smooth muscle)	-1	0	-1
26033	ATRNL1	attractin-like 1	-1	0	-1
26052	DNM3	dynamin 3	-1	0	-1
2701	GJA4	gap junction protein, alpha 4, 37kDa	-1	0	-1
27109	ATP5S	ATP synthase, H+ transporting, mitochondrial Fo complex, subunit s (factor B)	-1	0	-1
2743	GLRB	glycine receptor, beta	-1	0	-1
28512	NKIRAS1	NFKB inhibitor interacting Ras-like 1	-1	0	-1
285386	TPRG1	tumor protein p63 regulated 1	-1	0	-1
286343	C9orf150	chromosome 9 open reading frame 150	-1	0	-1
2919	CXCL1	chemokine (C-X-C motif) ligand 1 (melanoma growth stimulating activity, alpha)	-1	0	-1
2982	GUCY1A3	guanylate cyclase 1, soluble, alpha 3	-1	0	-1
29950	SERTAD1	SERTA domain containing 1	-1	0	-1
29995	LMCD1	LIM and cysteine-rich domains 1	-1	0	-1
3164	NR4A1	nuclear receptor subfamily 4, group A, member 1	-1	0	-1
3563	IL3RA	interleukin 3 receptor, alpha (low affinity)	-1	0	-1
3600	IL15	interleukin 15	-1	0	-1
3603	IL16	interleukin 16 (lymphocyte chemoattractant factor)	-1	0	-1
3912	LAMB1	laminin, beta 1	-1	0	-1
395	ARHGAP6	Rho GTPase activating protein 6	-1	0	-1
4208	MEF2C	myocyte enhancer factor 2C	-1	0	-1
4242	MFNG	MFNG O-fucosylpeptide 3-beta-N-acetylglucosaminyltransferase	-1	0	-1
4815	NINJ2	ninjurin 2	-1	0	-1
51307	FAM53C	family with sequence similarity 53, member C	-1	0	-1
5136	PDE1A	phosphodiesterase 1A, calmodulin-dependent	-1	0	-1
5142	PDE4B	phosphodiesterase 4B, cAMP-specific	-1	0	-1
5187	PER1	period homolog 1 (Drosophila)	-1	0	-1
54875	CNTLN	centlein, centrosomal protein	-1	0	-1
55024	BANK1	B-cell scaffold protein with ankyrin repeats 1	-1	0	-1
55422	ZNF331	zinc finger protein 331	-1	0	-1
55711	FAR2	fatty acyl CoA reductase 2	-1	0	-1
56062	KLHL4	kelch-like 4 (Drosophila)	-1	0	-1
56164	STK31	serine/threonine kinase 31	-1	0	-1
56892	C8orf4	chromosome 8 open reading frame 4	-1	0	-1
56920	SEMA3G	sema domain, immunoglobulin domain (Ig), short basic domain, secreted, (semaphorin) 3G	-1	0	-1
56985	C17orf48	chromosome 17 open reading frame 48	-1	0	-1
56997	ADCK3	aarF domain containing kinase 3	-1	0	-1
56999	ADAMTS9	ADAM metallopeptidase with thrombospondin type 1 motif, 9	-1	0	-1
5737	PTGFR	prostaglandin F receptor (FP)	-1	0	-1
57556	SEMA6A	sema domain, transmembrane domain (TM), and cytoplasmic domain, (semaphorin) 6A	-1	0	-1
57563	KLHL8	kelch-like 8 (Drosophila)	-1	0	-1
5803	PTPRZ1	protein tyrosine phosphatase, receptor-type, Z polypeptide 1	-1	0	-1
58190	CTDSP1	CTD (carboxy-terminal domain, RNA polymerase II, polypeptide A) small phosphatase 1	-1	0	-1
59307	SIGIRR	single immunoglobulin and toll-interleukin 1 receptor (TIR) domain	-1	0	-1
6237	RRAS	related RAS viral (r-ras) oncogene homolog	-1	0	-1
6376	CX3CL1	chemokine (C-X3-C motif) ligand 1	-1	0	-1
6401	SELE	selectin E	-1	0	-1
6402	SELL	selectin L	-1	0	-1
6403	SELP	selectin P (granule membrane protein 140kDa, antigen CD62)	-1	0	-1
644538	LOC644538	hypothetical protein LOC644538	-1	0	-1
653140	C2orf84	chromosome 2 open reading frame 84	-1	0	-1
6586	SLIT3	slit homolog 3 (Drosophila)	-1	0	-1
678	ZFP36L2	zinc finger protein 36, C3H type-like 2	-1	0	-1
7075	TIE1	tyrosine kinase with immunoglobulin-like and EGF-like domains 1	-1	0	-1
7140	TNNT3	troponin T type 3 (skeletal, fast)	-1	0	-1
7832	BTG2	BTG family, member 2	-1	0	-1
7957	EPM2A	epilepsy, progressive myoclonus type 2A, Lafora disease (laforin)	-1	0	-1
79689	STEAP4	STEAP family member 4	-1	0	-1
79812	MMRN2	multimerin 2	-1	0	-1
80177	MYCT1	myc target 1	-1	0	-1
80323	CCDC68	coiled-coil domain containing 68	-1	0	-1
80332	ADAM33	ADAM metallopeptidase domain 33	-1	0	-1
8082	SSPN	sarcospan (Kras oncogene-associated gene)	-1	0	-1
81558	FAM117A	family with sequence similarity 117, member A	-1	0	-1
83452	RAB33B	RAB33B, member RAS oncogene family	-1	0	-1
83657	DYNLRB2	dynein, light chain, roadblock-type 2	-1	0	-1
83852	SETDB2	SET domain, bifurcated 2	-1	0	-1
84230	LRRC8C	leucine rich repeat containing 8 family, member C	-1	0	-1
84256	FLYWCH1	FLYWCH-type zinc finger 1	-1	0	-1
84329	HVCN1	hydrogen voltage-gated channel 1	-1	0	-1
8463	TEAD2	TEA domain family member 2	-1	0	-1
84695	LOXL3	lysyl oxidase-like 3	-1	0	-1
8526	DGKE	diacylglycerol kinase, epsilon 64kDa	-1	0	-1
85460	ZNF518B	zinc finger protein 518B	-1	0	-1
857	CAV1	caveolin 1, caveolae protein, 22kDa	-1	0	-1
858	CAV2	caveolin 2	-1	0	-1
863	CBFA2T3	core-binding factor, runt domain, alpha subunit 2; translocated to, 3	-1	0	-1
8839	WISP2	WNT1 inducible signaling pathway protein 2	-1	0	-1
9023	CH25H	cholesterol 25-hydroxylase	-1	0	-1
9076	CLDN1	claudin 1	-1	0	-1
931	MS4A1	membrane-spanning 4-domains, subfamily A, member 1	-1	0	-1
9592	IER2	immediate early response 2	-1	0	-1
965	CD58	CD58 molecule	-1	0	-1
9683	N4BP1	NEDD4 binding protein 1	-1	0	-1
9934	P2RY14	purinergic receptor P2Y, G-protein coupled, 14	-1	0	-1
27086	FOXP1	forkhead box P1	-1	1	-1
10209	EIF1	eukaryotic translation initiation factor 1	0	-1	-1
1027	CDKN1B	cyclin-dependent kinase inhibitor 1B (p27, Kip1)	0	-1	-1
10990	LILRB5	leukocyte immunoglobulin-like receptor, subfamily B (with TM and ITIM domains), member 5	0	-1	-1
113510	HELQ	helicase, POLQ-like	0	-1	-1
114815	SORCS1	sortilin-related VPS10 domain containing receptor 1	0	-1	-1
122553	TRAPPC6B	trafficking protein particle complex 6B	0	-1	-1
126375	ZNF792	zinc finger protein 792	0	-1	-1
129804	FBLN7	fibulin 7	0	-1	-1
132789	GNPDA2	glucosamine-6-phosphate deaminase 2	0	-1	-1
146894	CD300LG	CD300 molecule-like family member g	0	-1	-1
150159	NHEDC1	Na+/H+ exchanger domain containing 1	0	-1	-1
152503	SH3D19	SH3 domain containing 19	0	-1	-1
161291	TMEM30B	transmembrane protein 30B	0	-1	-1
1628	DBP	D site of albumin promoter (albumin D-box) binding protein	0	-1	-1
199800	C19orf76	chromosome 19 open reading frame 76	0	-1	-1
200942	KLHDC8B	kelch domain containing 8B	0	-1	-1
2037	EPB41L2	erythrocyte membrane protein band 4.1-like 2	0	-1	-1
220323	OAF	OAF homolog (Drosophila)	0	-1	-1
221400	TDRD6	tudor domain containing 6	0	-1	-1
22918	CD93	CD93 molecule	0	-1	-1
23135	KDM6B	lysine (K)-specific demethylase 6B	0	-1	-1
23140	ZZEF1	zinc finger, ZZ-type with EF-hand domain 1	0	-1	-1
23253	ANKRD12	ankyrin repeat domain 12	0	-1	-1
23287	AGTPBP1	ATP/GTP binding protein 1	0	-1	-1
23301	EHBP1	EH domain binding protein 1	0	-1	-1
23303	KIF13B	kinesin family member 13B	0	-1	-1
23353	SUN1	Sad1 and UNC84 domain containing 1	0	-1	-1
23411	SIRT1	sirtuin 1	0	-1	-1
23527	ACAP2	ArfGAP with coiled-coil, ankyrin repeat and PH domains 2	0	-1	-1
257019	FRMD3	FERM domain containing 3	0	-1	-1
25966	C2CD2	C2 calcium-dependent domain containing 2	0	-1	-1
2674	GFRA1	GDNF family receptor alpha 1	0	-1	-1
2737	GLI3	GLI family zinc finger 3	0	-1	-1
28513	CDH19	cadherin 19, type 2	0	-1	-1
2867	FFAR2	free fatty acid receptor 2	0	-1	-1
288	ANK3	ankyrin 3, node of Ranvier (ankyrin G)	0	-1	-1
29997	GLTSCR2	glioma tumor suppressor candidate region gene 2	0	-1	-1
30815	ST6GALNAC6	ST6 (alpha-N-acetyl-neuraminyl-2,3-beta-galactosyl-1,3)-N-acetylgalactosaminide alpha-2,6-sialyltransferase 6	0	-1	-1
3290	HSD11B1	hydroxysteroid (11-beta) dehydrogenase 1	0	-1	-1
3339	HSPG2	heparan sulfate proteoglycan 2	0	-1	-1
338328	GPIHBP1	glycosylphosphatidylinositol anchored high density lipoprotein binding protein 1	0	-1	-1
3572	IL6ST	interleukin 6 signal transducer (gp130, oncostatin M receptor)	0	-1	-1
38	ACAT1	acetyl-CoA acetyltransferase 1	0	-1	-1
389114	ZNF662	zinc finger protein 662	0	-1	-1
3953	LEPR	leptin receptor	0	-1	-1
3955	LFNG	LFNG O-fucosylpeptide 3-beta-N-acetylglucosaminyltransferase	0	-1	-1
4209	MEF2D	myocyte enhancer factor 2D	0	-1	-1
4534	MTM1	myotubularin 1	0	-1	-1
4629	MYH11	myosin, heavy chain 11, smooth muscle	0	-1	-1
4882	NPR2	natriuretic peptide receptor B/guanylate cyclase B (atrionatriuretic peptide receptor B)	0	-1	-1
489	ATP2A3	ATPase, Ca++ transporting, ubiquitous	0	-1	-1
4915	NTRK2	neurotrophic tyrosine kinase, receptor, type 2	0	-1	-1
51063	CALHM2	calcium homeostasis modulator 2	0	-1	-1
51138	COPS4	COP9 constitutive photomorphogenic homolog subunit 4 (Arabidopsis)	0	-1	-1
51162	EGFL7	EGF-like-domain, multiple 7	0	-1	-1
51585	PCF11	PCF11, cleavage and polyadenylation factor subunit, homolog (S. cerevisiae)	0	-1	-1
5159	PDGFRB	platelet-derived growth factor receptor, beta polypeptide	0	-1	-1
51616	TAF9B	TAF9B RNA polymerase II, TATA box binding protein (TBP)-associated factor, 31kDa	0	-1	-1
5169	ENPP3	ectonucleotide pyrophosphatase/phosphodiesterase 3	0	-1	-1
5175	PECAM1	platelet/endothelial cell adhesion molecule	0	-1	-1
5253	PHF2	PHD finger protein 2	0	-1	-1
5325	PLAGL1	pleiomorphic adenoma gene-like 1	0	-1	-1
5375	PMP2	peripheral myelin protein 2	0	-1	-1
54511	HMGCLL1	3-hydroxymethyl-3-methylglutaryl-CoA lyase-like 1	0	-1	-1
54861	SNRK	SNF related kinase	0	-1	-1
55101	ATP5SL	ATP5S-like	0	-1	-1
55179	FAIM	Fas apoptotic inhibitory molecule	0	-1	-1
55225	RAVER2	ribonucleoprotein, PTB-binding 2	0	-1	-1
55325	UFSP2	UFM1-specific peptidase 2	0	-1	-1
55614	KIF16B	kinesin family member 16B	0	-1	-1
55796	MBNL3	muscleblind-like 3 (Drosophila)	0	-1	-1
55924	C1orf183	chromosome 1 open reading frame 183	0	-1	-1
5648	MASP1	mannan-binding lectin serine peptidase 1 (C4/C2 activating component of Ra-reactive factor)	0	-1	-1
5649	RELN	reelin	0	-1	-1
56898	BDH2	3-hydroxybutyrate dehydrogenase, type 2	0	-1	-1
57061	HYMAI	hydatidiform mole associated and imprinted (non-protein coding)	0	-1	-1
57182	ANKRD50	ankyrin repeat domain 50	0	-1	-1
57514	ARHGAP31	Rho GTPase activating protein 31	0	-1	-1
57544	TXNDC16	thioredoxin domain containing 16	0	-1	-1
57728	WDR19	WD repeat domain 19	0	-1	-1
5797	PTPRM	protein tyrosine phosphatase, receptor type, M	0	-1	-1
58155	PTBP2	polypyrimidine tract binding protein 2	0	-1	-1
5858	PZP	pregnancy-zone protein	0	-1	-1
5980	REV3L	REV3-like, catalytic subunit of DNA polymerase zeta (yeast)	0	-1	-1
599	BCL2L2	BCL2-like 2	0	-1	-1
6280	S100A9	S100 calcium binding protein A9	0	-1	-1
6368	CCL23	chemokine (C-C motif) ligand 23	0	-1	-1
64091	POPDC2	popeye domain containing 2	0	-1	-1
64781	CERK	ceramide kinase	0	-1	-1
6767	ST13	suppression of tumorigenicity 13 (colon carcinoma) (Hsp70 interacting protein)	0	-1	-1
7049	TGFBR3	transforming growth factor, beta receptor III	0	-1	-1
726	CAPN5	calpain 5	0	-1	-1
728	C5AR1	complement component 5a receptor 1	0	-1	-1
7432	VIP	vasoactive intestinal peptide	0	-1	-1
79026	AHNAK	AHNAK nucleoprotein	0	-1	-1
79411	GLB1L	galactosidase, beta 1-like	0	-1	-1
79750	ZNF385D	zinc finger protein 385D	0	-1	-1
79927	GRRP1	glycine/arginine rich protein 1	0	-1	-1
8013	NR4A3	nuclear receptor subfamily 4, group A, member 3	0	-1	-1
8324	FZD7	frizzled homolog 7 (Drosophila)	0	-1	-1
83878	USHBP1	Usher syndrome 1C binding protein 1	0	-1	-1
8604	SLC25A12	solute carrier family 25 (mitochondrial carrier, Aralar), member 12	0	-1	-1
91746	YTHDC1	YTH domain containing 1	0	-1	-1
91851	CHRDL1	chordin-like 1	0	-1	-1
92	ACVR2A	activin A receptor, type IIA	0	-1	-1
9331	B4GALT6	UDP-Gal:betaGlcNAc beta 1,4- galactosyltransferase, polypeptide 6	0	-1	-1
9710	KIAA0355	KIAA0355	0	-1	-1
9844	ELMO1	engulfment and cell motility 1	0	-1	-1
10019	SH2B3	SH2B adaptor protein 3	0	0	-1
10298	PAK4	p21 protein (Cdc42/Rac)-activated kinase 4	0	0	-1
10815	CPLX1	complexin 1	0	0	-1
113612	CYP2U1	cytochrome P450, family 2, subfamily U, polypeptide 1	0	0	-1
1292	COL6A2	collagen, type VI, alpha 2	0	0	-1
167691	LCA5	Leber congenital amaurosis 5	0	0	-1
2022	ENG	endoglin	0	0	-1
2043	EPHA4	EPH receptor A4	0	0	-1
2059	EPS8	epidermal growth factor receptor pathway substrate 8	0	0	-1
26166	RGS22	regulator of G-protein signaling 22	0	0	-1
33	ACADL	acyl-CoA dehydrogenase, long chain	0	0	-1
3490	IGFBP7	insulin-like growth factor binding protein 7	0	0	-1
3655	ITGA6	integrin, alpha 6	0	0	-1
3679	ITGA7	integrin, alpha 7	0	0	-1
387640	C10orf140	chromosome 10 open reading frame 140	0	0	-1
415116	PIM3	pim-3 oncogene	0	0	-1
4753	NELL2	NEL-like 2 (chicken)	0	0	-1
51084	CRYL1	crystallin, lambda 1	0	0	-1
5468	PPARG	peroxisome proliferator-activated receptor gamma	0	0	-1
55281	TMEM140	transmembrane protein 140	0	0	-1
55679	LIMS2	LIM and senescent cell antigen-like domains 2	0	0	-1
5600	MAPK11	mitogen-activated protein kinase 11	0	0	-1
56245	C21orf62	chromosome 21 open reading frame 62	0	0	-1
57484	RNF150	ring finger protein 150	0	0	-1
64321	SOX17	SRY (sex determining region Y)-box 17	0	0	-1
645	BLVRB	biliverdin reductase B (flavin reductase (NADPH))	0	0	-1
65998	C11orf95	chromosome 11 open reading frame 95	0	0	-1
683	BST1	bone marrow stromal cell antigen 1	0	0	-1
710	SERPING1	serpin peptidase inhibitor, clade G (C1 inhibitor), member 1	0	0	-1
7481	WNT11	wingless-type MMTV integration site family, member 11	0	0	-1
81575	APOLD1	apolipoprotein L domain containing 1	0	0	-1
90324	CCDC97	coiled-coil domain containing 97	0	0	-1
932	MS4A3	membrane-spanning 4-domains, subfamily A, member 3 (hematopoietic cell-specific)	0	0	-1
9586	CREB5	cAMP responsive element binding protein 5	0	0	-1
10036	CHAF1A	chromatin assembly factor 1, subunit A (p150)	0	0	1
10279	PRSS16	protease, serine, 16 (thymus)	0	0	1
103910	MYL12B	myosin, light chain 12B, regulatory	0	0	1
10483	SEC23B	Sec23 homolog B (S. cerevisiae)	0	0	1
131118	DNAJC19	DnaJ (Hsp40) homolog, subfamily C, member 19	0	0	1
169044	COL22A1	collagen, type XXII, alpha 1	0	0	1
219988	PATL1	protein associated with topoisomerase II homolog 1 (yeast)	0	0	1
2286	FKBP2	FK506 binding protein 2, 13kDa	0	0	1
22974	TPX2	TPX2, microtubule-associated, homolog (Xenopus laevis)	0	0	1
24137	KIF4A	kinesin family member 4A	0	0	1
27339	PRPF19	PRP19/PSO4 pre-mRNA processing factor 19 homolog (S. cerevisiae)	0	0	1
285489	DOK7	docking protein 7	0	0	1
3070	HELLS	helicase, lymphoid-specific	0	0	1
3914	LAMB3	laminin, beta 3	0	0	1
4085	MAD2L1	MAD2 mitotic arrest deficient-like 1 (yeast)	0	0	1
50617	ATP6V0A4	ATPase, H+ transporting, lysosomal V0 subunit a4	0	0	1
54521	WDR44	WD repeat domain 44	0	0	1
56992	KIF15	kinesin family member 15	0	0	1
57648	KIAA1522	KIAA1522	0	0	1
5831	PYCR1	pyrroline-5-carboxylate reductase 1	0	0	1
6048	RNF5	ring finger protein 5	0	0	1
6241	RRM2	ribonucleotide reductase M2	0	0	1
8089	YEATS4	YEATS domain containing 4	0	0	1
9477	MED20	mediator complex subunit 20	0	0	1
983	CDK1	cyclin-dependent kinase 1	0	0	1
100506668	LOC100506668	hypothetical LOC100506668	0	1	1
10165	SLC25A13	solute carrier family 25, member 13 (citrin)	0	1	1
10248	POP7	processing of precursor 7, ribonuclease P/MRP subunit (S. cerevisiae)	0	1	1
10381	TUBB3	tubulin, beta 3	0	1	1
10525	HYOU1	hypoxia up-regulated 1	0	1	1
10552	ARPC1A	actin related protein 2/3 complex, subunit 1A, 41kDa	0	1	1
10557	RPP38	ribonuclease P/MRP 38kDa subunit	0	1	1
10564	ARFGEF2	ADP-ribosylation factor guanine nucleotide-exchange factor 2 (brefeldin A-inhibited)	0	1	1
10576	CCT2	chaperonin containing TCP1, subunit 2 (beta)	0	1	1
1062	CENPE	centromere protein E, 312kDa	0	1	1
10959	TMED2	transmembrane emp24 domain trafficking protein 2	0	1	1
11065	UBE2C	ubiquitin-conjugating enzyme E2C	0	1	1
11128	POLR3A	polymerase (RNA) III (DNA directed) polypeptide A, 155kDa	0	1	1
113130	CDCA5	cell division cycle associated 5	0	1	1
113655	MFSD3	major facilitator superfamily domain containing 3	0	1	1
115353	LRRC42	leucine rich repeat containing 42	0	1	1
1163	CKS1B	CDC28 protein kinase regulatory subunit 1B	0	1	1
1164	CKS2	CDC28 protein kinase regulatory subunit 2	0	1	1
117177	RAB3IP	RAB3A interacting protein (rabin3)	0	1	1
1201	CLN3	ceroid-lipofuscinosis, neuronal 3	0	1	1
127845	GOLT1A	golgi transport 1A	0	1	1
127933	UHMK1	U2AF homology motif (UHM) kinase 1	0	1	1
130162	C2orf63	chromosome 2 open reading frame 63	0	1	1
134466	ZNF300P1	zinc finger protein 300 pseudogene 1	0	1	1
144501	KRT80	keratin 80	0	1	1
147184	TMEM99	transmembrane protein 99	0	1	1
1479	CSTF3	cleavage stimulation factor, 3' pre-RNA, subunit 3, 77kDa	0	1	1
149603	RNF187	ring finger protein 187	0	1	1
150468	CKAP2L	cytoskeleton associated protein 2-like	0	1	1
154467	C6orf129	chromosome 6 open reading frame 129	0	1	1
1678	TIMM8A	translocase of inner mitochondrial membrane 8 homolog A (yeast)	0	1	1
192111	PGAM5	phosphoglycerate mutase family member 5	0	1	1
201266	SLC39A11	solute carrier family 39 (metal ion transporter), member 11	0	1	1
201299	RDM1	RAD52 motif 1	0	1	1
23059	CLUAP1	clusterin associated protein 1	0	1	1
23165	NUP205	nucleoporin 205kDa	0	1	1
23286	WWC1	WW and C2 domain containing 1	0	1	1
23381	SMG5	Smg-5 homolog, nonsense mediated mRNA decay factor (C. elegans)	0	1	1
23650	TRIM29	tripartite motif containing 29	0	1	1
23658	LSM5	LSM5 homolog, U6 small nuclear RNA associated (S. cerevisiae)	0	1	1
246243	RNASEH1	ribonuclease H1	0	1	1
255743	NPNT	nephronectin	0	1	1
25805	BAMBI	BMP and activin membrane-bound inhibitor homolog (Xenopus laevis)	0	1	1
25937	WWTR1	WW domain containing transcription regulator 1	0	1	1
26229	B3GAT3	beta-1,3-glucuronyltransferase 3 (glucuronosyltransferase I)	0	1	1
2673	GFPT1	glutamine--fructose-6-phosphate transaminase 1	0	1	1
2806	GOT2	glutamic-oxaloacetic transaminase 2, mitochondrial (aspartate aminotransferase 2)	0	1	1
28977	MRPL42	mitochondrial ribosomal protein L42	0	1	1
2936	GSR	glutathione reductase	0	1	1
3068	HDGF	hepatoma-derived growth factor	0	1	1
3069	HDLBP	high density lipoprotein binding protein	0	1	1
3145	HMBS	hydroxymethylbilane synthase	0	1	1
3182	HNRNPAB	heterogeneous nuclear ribonucleoprotein A/B	0	1	1
375444	C5orf34	chromosome 5 open reading frame 34	0	1	1
375757	C9orf119	chromosome 9 open reading frame 119	0	1	1
375790	AGRN	agrin	0	1	1
3832	KIF11	kinesin family member 11	0	1	1
3833	KIFC1	kinesin family member C1	0	1	1
3853	KRT6A	keratin 6A	0	1	1
391356	C2orf79	chromosome 2 open reading frame 79	0	1	1
400073	C12orf76	chromosome 12 open reading frame 76	0	1	1
400451	FAM174B	family with sequence similarity 174, member B	0	1	1
494514	C18orf56	chromosome 18 open reading frame 56	0	1	1
5001	ORC5	origin recognition complex, subunit 5	0	1	1
5034	P4HB	prolyl 4-hydroxylase, beta polypeptide	0	1	1
5073	PARN	poly(A)-specific ribonuclease (deadenylation nuclease)	0	1	1
5080	PAX6	paired box 6	0	1	1
51095	TRNT1	tRNA nucleotidyl transferase, CCA-adding, 1	0	1	1
51155	HN1	hematological and neurological expressed 1	0	1	1
51399	TRAPPC4	trafficking protein particle complex 4	0	1	1
51603	METTL13	methyltransferase like 13	0	1	1
51649	MRPS23	mitochondrial ribosomal protein S23	0	1	1
5307	PITX1	paired-like homeodomain 1	0	1	1
54809	SAMD9	sterile alpha motif domain containing 9	0	1	1
54928	IMPAD1	inositol monophosphatase domain containing 1	0	1	1
55010	C12orf48	chromosome 12 open reading frame 48	0	1	1
55041	PLEKHB2	pleckstrin homology domain containing, family B (evectins) member 2	0	1	1
55143	CDCA8	cell division cycle associated 8	0	1	1
55157	DARS2	aspartyl-tRNA synthetase 2, mitochondrial	0	1	1
55161	TMEM33	transmembrane protein 33	0	1	1
55210	ATAD3A	ATPase family, AAA domain containing 3A	0	1	1
55502	HES6	hairy and enhancer of split 6 (Drosophila)	0	1	1
55611	OTUB1	OTU domain, ubiquitin aldehyde binding 1	0	1	1
55660	PRPF40A	PRP40 pre-mRNA processing factor 40 homolog A (S. cerevisiae)	0	1	1
55695	NSUN5	NOP2/Sun domain family, member 5	0	1	1
55723	ASF1B	ASF1 anti-silencing function 1 homolog B (S. cerevisiae)	0	1	1
55771	PRR11	proline rich 11	0	1	1
55829	SELS	selenoprotein S	0	1	1
55839	CENPN	centromere protein N	0	1	1
55974	SLC50A1	solute carrier family 50 (sugar transporter), member 1	0	1	1
5611	DNAJC3	DnaJ (Hsp40) homolog, subfamily C, member 3	0	1	1
56672	C11orf17	chromosome 11 open reading frame 17	0	1	1
5685	PSMA4	proteasome (prosome, macropain) subunit, alpha type, 4	0	1	1
56886	UGGT1	UDP-glucose glycoprotein glucosyltransferase 1	0	1	1
5691	PSMB3	proteasome (prosome, macropain) subunit, beta type, 3	0	1	1
56942	C16orf61	chromosome 16 open reading frame 61	0	1	1
57122	NUP107	nucleoporin 107kDa	0	1	1
57129	MRPL47	mitochondrial ribosomal protein L47	0	1	1
57460	PPM1H	protein phosphatase, Mg2+/Mn2+ dependent, 1H	0	1	1
5763	PTMS	parathymosin	0	1	1
60386	SLC25A19	solute carrier family 25 (mitochondrial thiamine pyrophosphate carrier), member 19	0	1	1
6184	RPN1	ribophorin I	0	1	1
63899	NSUN3	NOP2/Sun domain family, member 3	0	1	1
64080	RBKS	ribokinase	0	1	1
642938	FAM196A	family with sequence similarity 196, member A	0	1	1
64324	NSD1	nuclear receptor binding SET domain protein 1	0	1	1
64374	SIL1	SIL1 homolog, endoplasmic reticulum chaperone (S. cerevisiae)	0	1	1
64393	ZMAT3	zinc finger, matrin-type 3	0	1	1
64395	GMCL1	germ cell-less homolog 1 (Drosophila)	0	1	1
6499	SKIV2L	superkiller viralicidic activity 2-like (S. cerevisiae)	0	1	1
6502	SKP2	S-phase kinase-associated protein 2 (p45)	0	1	1
65244	SPATS2	spermatogenesis associated, serine-rich 2	0	1	1
65258	MPPE1	metallophosphoesterase 1	0	1	1
6597	SMARCA4	SWI/SNF related, matrix associated, actin dependent regulator of chromatin, subfamily a, member 4	0	1	1
6624	FSCN1	fascin homolog 1, actin-bundling protein (Strongylocentrotus purpuratus)	0	1	1
6715	SRD5A1	steroid-5-alpha-reductase, alpha polypeptide 1 (3-oxo-5 alpha-steroid delta 4-dehydrogenase alpha 1)	0	1	1
6734	SRPR	signal recognition particle receptor (docking protein)	0	1	1
6781	STC1	stanniocalcin 1	0	1	1
6838	SURF6	surfeit 6	0	1	1
7003	TEAD1	TEA domain family member 1 (SV40 transcriptional enhancer factor)	0	1	1
7272	TTK	TTK protein kinase	0	1	1
7371	UCK2	uridine-cytidine kinase 2	0	1	1
7410	VAV2	vav 2 guanine nucleotide exchange factor	0	1	1
7551	ZNF3	zinc finger protein 3	0	1	1
7726	TRIM26	tripartite motif containing 26	0	1	1
780	DDR1	discoidin domain receptor tyrosine kinase 1	0	1	1
78992	YIPF2	Yip1 domain family, member 2	0	1	1
790	CAD	carbamoyl-phosphate synthetase 2, aspartate transcarbamylase, and dihydroorotase	0	1	1
79000	C1orf135	chromosome 1 open reading frame 135	0	1	1
7936	RDBP	RD RNA binding protein	0	1	1
79637	ARMC7	armadillo repeat containing 7	0	1	1
79767	ELMO3	engulfment and cell motility 3	0	1	1
79933	SYNPO2L	synaptopodin 2-like	0	1	1
80024	SLC24A6	solute carrier family 24 (sodium/potassium/calcium exchanger), member 6	0	1	1
80331	DNAJC5	DnaJ (Hsp40) homolog, subfamily C, member 5	0	1	1
80775	TMEM177	transmembrane protein 177	0	1	1
811	CALR	calreticulin	0	1	1
81490	PTDSS2	phosphatidylserine synthase 2	0	1	1
81544	GDPD5	glycerophosphodiester phosphodiesterase domain containing 5	0	1	1
83540	NUF2	NUF2, NDC80 kinetochore complex component, homolog (S. cerevisiae)	0	1	1
83695	C12orf32	chromosome 12 open reading frame 32	0	1	1
84246	MED10	mediator complex subunit 10	0	1	1
84264	HAGHL	hydroxyacylglutathione hydrolase-like	0	1	1
84266	ALKBH7	alkB, alkylation repair homolog 7 (E. coli)	0	1	1
84299	C17orf37	chromosome 17 open reading frame 37	0	1	1
84304	NUDT22	nudix (nucleoside diphosphate linked moiety X)-type motif 22	0	1	1
84661	DPY30	dpy-30 homolog (C. elegans)	0	1	1
84679	SLC9A7	solute carrier family 9 (sodium/hydrogen exchanger), member 7	0	1	1
84898	PLXDC2	plexin domain containing 2	0	1	1
84934	C12orf52	chromosome 12 open reading frame 52	0	1	1
84953	MICALCL	MICAL C-terminal like	0	1	1
85352	KIAA1644	KIAA1644	0	1	1
85409	NKD2	naked cuticle homolog 2 (Drosophila)	0	1	1
8683	SRSF9	serine/arginine-rich splicing factor 9	0	1	1
8754	ADAM9	ADAM metallopeptidase domain 9	0	1	1
8894	EIF2S2	eukaryotic translation initiation factor 2, subunit 2 beta, 38kDa	0	1	1
91272	BOD1	biorientation of chromosomes in cell division 1	0	1	1
9156	EXO1	exonuclease 1	0	1	1
9319	TRIP13	thyroid hormone receptor interactor 13	0	1	1
93323	HAUS8	HAUS augmin-like complex, subunit 8	0	1	1
9358	ITGBL1	integrin, beta-like 1 (with EGF-like repeat domains)	0	1	1
9570	GOSR2	golgi SNAP receptor complex member 2	0	1	1
9585	KIF20B	kinesin family member 20B	0	1	1
9623	TCL1B	T-cell leukemia/lymphoma 1B	0	1	1
9708	PCDHGA8	protocadherin gamma subfamily A, 8	0	1	1
9735	KNTC1	kinetochore associated 1	0	1	1
9937	DCLRE1A	DNA cross-link repair 1A	0	1	1
9986	RCE1	RCE1 homolog, prenyl protein peptidase (S. cerevisiae)	0	1	1
10103	TSPAN1	tetraspanin 1	1	0	1
10269	ZMPSTE24	zinc metallopeptidase (STE24 homolog, S. cerevisiae)	1	0	1
10519	CIB1	calcium and integrin binding 1 (calmyrin)	1	0	1
10630	PDPN	podoplanin	1	0	1
10801	SEPT9	septin 9	1	0	1
10960	LMAN2	lectin, mannose-binding 2	1	0	1
10985	GCN1L1	GCN1 general control of amino-acid synthesis 1-like 1 (yeast)	1	0	1
11004	KIF2C	kinesin family member 2C	1	0	1
11014	KDELR2	KDEL (Lys-Asp-Glu-Leu) endoplasmic reticulum protein retention receptor 2	1	0	1
11137	PWP1	PWP1 homolog (S. cerevisiae)	1	0	1
11260	XPOT	exportin, tRNA (nuclear export receptor for tRNAs)	1	0	1
112849	C14orf149	chromosome 14 open reading frame 149	1	0	1
116092	DNTTIP1	deoxynucleotidyltransferase, terminal, interacting protein 1	1	0	1
116238	TLCD1	TLC domain containing 1	1	0	1
121274	ZNF641	zinc finger protein 641	1	0	1
123591	C15orf27	chromosome 15 open reading frame 27	1	0	1
126382	NR2C2AP	nuclear receptor 2C2-associated protein	1	0	1
128869	PIGU	phosphatidylinositol glycan anchor biosynthesis, class U	1	0	1
1311	COMP	cartilage oligomeric matrix protein	1	0	1
138151	NACC2	NACC family member 2, BEN and BTB (POZ) domain containing	1	0	1
144455	E2F7	E2F transcription factor 7	1	0	1
144577	C12orf66	chromosome 12 open reading frame 66	1	0	1
146956	EME1	essential meiotic endonuclease 1 homolog 1 (S. pombe)	1	0	1
147007	TMEM199	transmembrane protein 199	1	0	1
148203	ZNF738	zinc finger protein 738	1	0	1
164	AP1G1	adaptor-related protein complex 1, gamma 1 subunit	1	0	1
197370	NSMCE1	non-SMC element 1 homolog (S. cerevisiae)	1	0	1
2049	EPHB3	EPH receptor B3	1	0	1
2181	ACSL3	acyl-CoA synthetase long-chain family member 3	1	0	1
2188	FANCF	Fanconi anemia, complementation group F	1	0	1
219771	CCNY	cyclin Y	1	0	1
22948	CCT5	chaperonin containing TCP1, subunit 5 (epsilon)	1	0	1
23014	FBXO21	F-box protein 21	1	0	1
2305	FOXM1	forkhead box M1	1	0	1
23534	TNPO3	transportin 3	1	0	1
2588	GALNS	galactosamine (N-acetyl)-6-sulfate sulfatase	1	0	1
26073	POLDIP2	polymerase (DNA-directed), delta interacting protein 2	1	0	1
2617	GARS	glycyl-tRNA synthetase	1	0	1
26586	CKAP2	cytoskeleton associated protein 2	1	0	1
26608	TBL2	transducin (beta)-like 2	1	0	1
26985	AP3M1	adaptor-related protein complex 3, mu 1 subunit	1	0	1
27258	LSM3	LSM3 homolog, U6 small nuclear RNA associated (S. cerevisiae)	1	0	1
285636	C5orf51	chromosome 5 open reading frame 51	1	0	1
285672	SREK1IP1	SREK1-interacting protein 1	1	0	1
28998	MRPL13	mitochondrial ribosomal protein L13	1	0	1
29028	ATAD2	ATPase family, AAA domain containing 2	1	0	1
2969	GTF2I	general transcription factor IIi	1	0	1
307	ANXA4	annexin A4	1	0	1
332	BIRC5	baculoviral IAP repeat containing 5	1	0	1
347734	SLC35B2	solute carrier family 35, member B2	1	0	1
347735	SERINC2	serine incorporator 2	1	0	1
360023	ZBTB41	zinc finger and BTB domain containing 41	1	0	1
3799	KIF5B	kinesin family member 5B	1	0	1
3836	KPNA1	karyopherin alpha 1 (importin alpha 5)	1	0	1
3861	KRT14	keratin 14	1	0	1
386618	KCTD4	potassium channel tetramerisation domain containing 4	1	0	1
4077	NBR1	neighbor of BRCA1 gene 1	1	0	1
4363	ABCC1	ATP-binding cassette, sub-family C (CFTR/MRP), member 1	1	0	1
4702	NDUFA8	NADH dehydrogenase (ubiquinone) 1 alpha subcomplex, 8, 19kDa	1	0	1
488	ATP2A2	ATPase, Ca++ transporting, cardiac muscle, slow twitch 2	1	0	1
5021	OXTR	oxytocin receptor	1	0	1
51428	DDX41	DEAD (Asp-Glu-Ala-Asp) box polypeptide 41	1	0	1
51726	DNAJB11	DnaJ (Hsp40) homolog, subfamily B, member 11	1	0	1
5194	PEX13	peroxisomal biogenesis factor 13	1	0	1
523	ATP6V1A	ATPase, H+ transporting, lysosomal 70kDa, V1 subunit A	1	0	1
5230	PGK1	phosphoglycerate kinase 1	1	0	1
533	ATP6V0B	ATPase, H+ transporting, lysosomal 21kDa, V0 subunit b	1	0	1
54505	DHX29	DEAH (Asp-Glu-Ala-His) box polypeptide 29	1	0	1
54512	EXOSC4	exosome component 4	1	0	1
54554	WDR5B	WD repeat domain 5B	1	0	1
54602	NDFIP2	Nedd4 family interacting protein 2	1	0	1
54732	TMED9	transmembrane emp24 protein transport domain containing 9	1	0	1
54888	NSUN2	NOP2/Sun domain family, member 2	1	0	1
55176	SEC61A2	Sec61 alpha 2 subunit (S. cerevisiae)	1	0	1
55215	FANCI	Fanconi anemia, complementation group I	1	0	1
55355	HJURP	Holliday junction recognition protein	1	0	1
55379	LRRC59	leucine rich repeat containing 59	1	0	1
55676	SLC30A6	solute carrier family 30 (zinc transporter), member 6	1	0	1
5573	PRKAR1A	protein kinase, cAMP-dependent, regulatory, type I, alpha (tissue specific extinguisher 1)	1	0	1
5613	PRKX	protein kinase, X-linked	1	0	1
56851	C15orf24	chromosome 15 open reading frame 24	1	0	1
56902	PNO1	partner of NOB1 homolog (S. cerevisiae)	1	0	1
5723	PSPH	phosphoserine phosphatase	1	0	1
5747	PTK2	PTK2 protein tyrosine kinase 2	1	0	1
57551	TAOK1	TAO kinase 1	1	0	1
576	BAI2	brain-specific angiogenesis inhibitor 2	1	0	1
57645	POGK	pogo transposable element with KRAB domain	1	0	1
5784	PTPN14	protein tyrosine phosphatase, non-receptor type 14	1	0	1
58473	PLEKHB1	pleckstrin homology domain containing, family B (evectins) member 1	1	0	1
58477	SRPRB	signal recognition particle receptor, B subunit	1	0	1
5955	RCN2	reticulocalbin 2, EF-hand calcium binding domain	1	0	1
6185	RPN2	ribophorin II	1	0	1
6240	RRM1	ribonucleotide reductase M1	1	0	1
6307	SC4MOL	sterol-C4-methyl oxidase-like	1	0	1
64422	ATG3	ATG3 autophagy related 3 homolog (S. cerevisiae)	1	0	1
64764	CREB3L2	cAMP responsive element binding protein 3-like 2	1	0	1
6484	ST3GAL4	ST3 beta-galactoside alpha-2,3-sialyltransferase 4	1	0	1
65993	MRPS34	mitochondrial ribosomal protein S34	1	0	1
6747	SSR3	signal sequence receptor, gamma (translocon-associated protein gamma)	1	0	1
699	BUB1	budding uninhibited by benzimidazoles 1 homolog (yeast)	1	0	1
7024	TFCP2	transcription factor CP2	1	0	1
7586	ZKSCAN1	zinc finger with KRAB and SCAN domains 1	1	0	1
78996	C7orf49	chromosome 7 open reading frame 49	1	0	1
78999	LRFN4	leucine rich repeat and fibronectin type III domain containing 4	1	0	1
79143	MBOAT7	membrane bound O-acyltransferase domain containing 7	1	0	1
81037	CLPTM1L	CLPTM1-like	1	0	1
813	CALU	calumenin	1	0	1
8317	CDC7	cell division cycle 7 homolog (S. cerevisiae)	1	0	1
84336	TMEM101	transmembrane protein 101	1	0	1
85406	DNAJC14	DnaJ (Hsp40) homolog, subfamily C, member 14	1	0	1
891	CCNB1	cyclin B1	1	0	1
91862	MARVELD3	MARVEL domain containing 3	1	0	1
93166	PRDM6	PR domain containing 6	1	0	1
9369	NRXN3	neurexin 3	1	0	1
94239	H2AFV	H2A histone family, member V	1	0	1
9520	NPEPPS	aminopeptidase puromycin sensitive	1	0	1
9859	CEP170	centrosomal protein 170kDa	1	0	1
100131827	ZNF717	zinc finger protein 717	1	1	1
1002	CDH4	cadherin 4, type 1, R-cadherin (retinal)	1	1	1
10024	TROAP	trophinin associated protein (tastin)	1	1	1
10051	SMC4	structural maintenance of chromosomes 4	1	1	1
10067	SCAMP3	secretory carrier membrane protein 3	1	1	1
10072	DPP3	dipeptidyl-peptidase 3	1	1	1
10130	PDIA6	protein disulfide isomerase family A, member 6	1	1	1
10160	FARP1	FERM, RhoGEF (ARHGEF) and pleckstrin domain protein 1 (chondrocyte-derived)	1	1	1
10162	LPCAT3	lysophosphatidylcholine acyltransferase 3	1	1	1
10195	ALG3	asparagine-linked glycosylation 3, alpha-1,3- mannosyltransferase homolog (S. cerevisiae)	1	1	1
10197	PSME3	proteasome (prosome, macropain) activator subunit 3 (PA28 gamma; Ki)	1	1	1
1020	CDK5	cyclin-dependent kinase 5	1	1	1
10204	NUTF2	nuclear transport factor 2	1	1	1
10213	PSMD14	proteasome (prosome, macropain) 26S subunit, non-ATPase, 14	1	1	1
1022	CDK7	cyclin-dependent kinase 7	1	1	1
10237	SLC35B1	solute carrier family 35, member B1	1	1	1
10245	TIMM17B	translocase of inner mitochondrial membrane 17 homolog B (yeast)	1	1	1
10265	IRX5	iroquois homeobox 5	1	1	1
10272	FSTL3	follistatin-like 3 (secreted glycoprotein)	1	1	1
10309	CCNO	cyclin O	1	1	1
10436	EMG1	EMG1 nucleolar protein homolog (S. cerevisiae)	1	1	1
10471	PFDN6	prefoldin subunit 6	1	1	1
10535	RNASEH2A	ribonuclease H2, subunit A	1	1	1
1058	CENPA	centromere protein A	1	1	1
10592	SMC2	structural maintenance of chromosomes 2	1	1	1
1063	CENPF	centromere protein F, 350/400kDa (mitosin)	1	1	1
10635	RAD51AP1	RAD51 associated protein 1	1	1	1
10653	SPINT2	serine peptidase inhibitor, Kunitz type, 2	1	1	1
10726	NUDC	nuclear distribution gene C homolog (A. nidulans)	1	1	1
10730	YME1L1	YME1-like 1 (S. cerevisiae)	1	1	1
10785	WDR4	WD repeat domain 4	1	1	1
10890	RAB10	RAB10, member RAS oncogene family	1	1	1
10897	YIF1A	Yip1 interacting factor homolog A (S. cerevisiae)	1	1	1
10899	JTB	jumping translocation breakpoint	1	1	1
1111	CHEK1	CHK1 checkpoint homolog (S. pombe)	1	1	1
11130	ZWINT	ZW10 interactor	1	1	1
11153	FICD	FIC domain containing	1	1	1
11164	NUDT5	nudix (nucleoside diphosphate linked moiety X)-type motif 5	1	1	1
11222	MRPL3	mitochondrial ribosomal protein L3	1	1	1
11234	HPS5	Hermansky-Pudlak syndrome 5	1	1	1
112479	ERI2	ERI1 exoribonuclease family member 2	1	1	1
11267	SNF8	SNF8, ESCRT-II complex subunit, homolog (S. cerevisiae)	1	1	1
112812	FDX1L	ferredoxin 1-like	1	1	1
11339	OIP5	Opa interacting protein 5	1	1	1
113675	SDSL	serine dehydratase-like	1	1	1
116028	C16orf75	chromosome 16 open reading frame 75	1	1	1
1173	AP2M1	adaptor-related protein complex 2, mu 1 subunit	1	1	1
1186	CLCN7	chloride channel 7	1	1	1
121457	IKBIP	IKBKB interacting protein	1	1	1
124540	MSI2	musashi homolog 2 (Drosophila)	1	1	1
124801	LSM12	LSM12 homolog (S. cerevisiae)	1	1	1
126353	C19orf21	chromosome 19 open reading frame 21	1	1	1
1300	COL10A1	collagen, type X, alpha 1	1	1	1
1301	COL11A1	collagen, type XI, alpha 1	1	1	1
139065	SLITRK4	SLIT and NTRK-like family, member 4	1	1	1
140	ADORA3	adenosine A3 receptor	1	1	1
140707	BRI3BP	BRI3 binding protein	1	1	1
1434	CSE1L	CSE1 chromosome segregation 1-like (yeast)	1	1	1
1503	CTPS	CTP synthase	1	1	1
1515	CTSL2	cathepsin L2	1	1	1
1523	CUX1	cut-like homeobox 1	1	1	1
153769	SH3RF2	SH3 domain containing ring finger 2	1	1	1
153830	RNF145	ring finger protein 145	1	1	1
1592	CYP26A1	cytochrome P450, family 26, subfamily A, polypeptide 1	1	1	1
16	AARS	alanyl-tRNA synthetase	1	1	1
1728	NQO1	NAD(P)H dehydrogenase, quinone 1	1	1	1
1763	DNA2	DNA replication helicase 2 homolog (yeast)	1	1	1
1832	DSP	desmoplakin	1	1	1
1841	DTYMK	deoxythymidylate kinase (thymidylate kinase)	1	1	1
1870	E2F2	E2F transcription factor 2	1	1	1
1894	ECT2	epithelial cell transforming sequence 2 oncogene	1	1	1
1907	EDN2	endothelin 2	1	1	1
191	AHCY	adenosylhomocysteinase	1	1	1
1956	EGFR	epidermal growth factor receptor	1	1	1
2023	ENO1	enolase 1, (alpha)	1	1	1
203068	TUBB	tubulin, beta	1	1	1
2146	EZH2	enhancer of zeste homolog 2 (Drosophila)	1	1	1
2177	FANCD2	Fanconi anemia, complementation group D2	1	1	1
2193	FARSA	phenylalanyl-tRNA synthetase, alpha subunit	1	1	1
219699	UNC5B	unc-5 homolog B (C. elegans)	1	1	1
219738	C10orf35	chromosome 10 open reading frame 35	1	1	1
219902	TMEM136	transmembrane protein 136	1	1	1
220963	SLC16A9	solute carrier family 16, member 9 (monocarboxylic acid transporter 9)	1	1	1
221035	REEP3	receptor accessory protein 3	1	1	1
221143	N6AMT2	N-6 adenine-specific DNA methyltransferase 2 (putative)	1	1	1
222068	TMED4	transmembrane emp24 protein transport domain containing 4	1	1	1
2237	FEN1	flap structure-specific endonuclease 1	1	1	1
22818	COPZ1	coatomer protein complex, subunit zeta 1	1	1	1
22820	COPG	coatomer protein complex, subunit gamma	1	1	1
22824	HSPA4L	heat shock 70kDa protein 4-like	1	1	1
22827	PUF60	poly-U binding splicing factor 60KDa	1	1	1
22837	COBLL1	COBL-like 1	1	1	1
22916	NCBP2	nuclear cap binding protein subunit 2, 20kDa	1	1	1
23098	SARM1	sterile alpha and TIR motif containing 1	1	1	1
23108	RAP1GAP2	RAP1 GTPase activating protein 2	1	1	1
23170	TTLL12	tubulin tyrosine ligase-like family, member 12	1	1	1
23181	DIP2A	DIP2 disco-interacting protein 2 homolog A (Drosophila)	1	1	1
23220	DTX4	deltex homolog 4 (Drosophila)	1	1	1
23234	DNAJC9	DnaJ (Hsp40) homolog, subfamily C, member 9	1	1	1
23310	NCAPD3	non-SMC condensin II complex, subunit D3	1	1	1
23423	TMED3	transmembrane emp24 protein transport domain containing 3	1	1	1
23463	ICMT	isoprenylcysteine carboxyl methyltransferase	1	1	1
23468	CBX5	chromobox homolog 5	1	1	1
23560	GTPBP4	GTP binding protein 4	1	1	1
23568	ARL2BP	ADP-ribosylation factor-like 2 binding protein	1	1	1
23594	ORC6	origin recognition complex, subunit 6	1	1	1
23596	OPN3	opsin 3	1	1	1
23705	CADM1	cell adhesion molecule 1	1	1	1
252839	TMEM9	transmembrane protein 9	1	1	1
25800	SLC39A6	solute carrier family 39 (zinc transporter), member 6	1	1	1
25804	LSM4	LSM4 homolog, U6 small nuclear RNA associated (S. cerevisiae)	1	1	1
2582	GALE	UDP-galactose-4-epimerase	1	1	1
25824	PRDX5	peroxiredoxin 5	1	1	1
25841	ABTB2	ankyrin repeat and BTB (POZ) domain containing 2	1	1	1
25870	SUMF2	sulfatase modifying factor 2	1	1	1
25921	ZDHHC5	zinc finger, DHHC-type containing 5	1	1	1
259266	ASPM	asp (abnormal spindle) homolog, microcephaly associated (Drosophila)	1	1	1
25953	PNKD	paroxysmal nonkinesigenic dyskinesia	1	1	1
2597	GAPDH	glyceraldehyde-3-phosphate dehydrogenase	1	1	1
26003	GORASP2	golgi reassembly stacking protein 2, 55kDa	1	1	1
26037	SIPA1L1	signal-induced proliferation-associated 1 like 1	1	1	1
26263	FBXO22	F-box protein 22	1	1	1
26472	PPP1R14B	protein phosphatase 1, regulatory (inhibitor) subunit 14B	1	1	1
26574	AATF	apoptosis antagonizing transcription factor	1	1	1
27044	SND1	staphylococcal nuclease and tudor domain containing 1	1	1	1
27085	MTBP	Mdm2, transformed 3T3 cell double minute 2, p53 binding protein (mouse) binding protein, 104kDa	1	1	1
27099	C7orf54	chromosome 7 open reading frame 54	1	1	1
27166	PRELID1	PRELI domain containing 1	1	1	1
2736	GLI2	GLI family zinc finger 2	1	1	1
2817	GPC1	glypican 1	1	1	1
283237	TTC9C	tetratricopeptide repeat domain 9C	1	1	1
284217	LAMA1	laminin, alpha 1	1	1	1
286077	FAM83H	family with sequence similarity 83, member H	1	1	1
2861	GPR37	G protein-coupled receptor 37 (endothelin receptor type B-like)	1	1	1
286451	YIPF6	Yip1 domain family, member 6	1	1	1
28989	METTL11A	methyltransferase like 11A	1	1	1
29089	UBE2T	ubiquitin-conjugating enzyme E2T (putative)	1	1	1
29100	TMEM208	transmembrane protein 208	1	1	1
29127	RACGAP1	Rac GTPase activating protein 1	1	1	1
29128	UHRF1	ubiquitin-like with PHD and ring finger domains 1	1	1	1
2960	GTF2E1	general transcription factor IIE, polypeptide 1, alpha 56kDa	1	1	1
29766	TMOD3	tropomodulin 3 (ubiquitous)	1	1	1
29927	SEC61A1	Sec61 alpha 1 subunit (S. cerevisiae)	1	1	1
3017	HIST1H2BD	histone cluster 1, H2bd	1	1	1
302	ANXA2	annexin A2	1	1	1
305	ANXA2P3	annexin A2 pseudogene 3	1	1	1
3149	HMGB3	high-mobility group box 3	1	1	1
3161	HMMR	hyaluronan-mediated motility receptor (RHAMM)	1	1	1
337867	UBAC2	UBA domain containing 2	1	1	1
3416	IDE	insulin-degrading enzyme	1	1	1
3556	IL1RAP	interleukin 1 receptor accessory protein	1	1	1
357	SHROOM2	shroom family member 2	1	1	1
3608	ILF2	interleukin enhancer binding factor 2, 45kDa	1	1	1
3654	IRAK1	interleukin-1 receptor-associated kinase 1	1	1	1
3669	ISG20	interferon stimulated exonuclease gene 20kDa	1	1	1
3675	ITGA3	integrin, alpha 3 (antigen CD49C, alpha 3 subunit of VLA-3 receptor)	1	1	1
3691	ITGB4	integrin, beta 4	1	1	1
3703	STT3A	STT3, subunit of the oligosaccharyltransferase complex, homolog A (S. cerevisiae)	1	1	1
3842	TNPO1	transportin 1	1	1	1
3855	KRT7	keratin 7	1	1	1
388272	C16orf87	chromosome 16 open reading frame 87	1	1	1
388753	C1orf31	chromosome 1 open reading frame 31	1	1	1
389677	RBM12B	RNA binding motif protein 12B	1	1	1
389741	MGC21881	hypothetical locus MGC21881	1	1	1
399979	SNX19	sorting nexin 19	1	1	1
4008	LMO7	LIM domain 7	1	1	1
401115	C4orf48	chromosome 4 open reading frame 48	1	1	1
406	ARNTL	aryl hydrocarbon receptor nuclear translocator-like	1	1	1
4141	MARS	methionyl-tRNA synthetase	1	1	1
4145	MATK	megakaryocyte-associated tyrosine kinase	1	1	1
4171	MCM2	minichromosome maintenance complex component 2	1	1	1
4172	MCM3	minichromosome maintenance complex component 3	1	1	1
4173	MCM4	minichromosome maintenance complex component 4	1	1	1
4175	MCM6	minichromosome maintenance complex component 6	1	1	1
4193	MDM2	Mdm2 p53 binding protein homolog (mouse)	1	1	1
4201	MEA1	male-enhanced antigen 1	1	1	1
4701	NDUFA7	NADH dehydrogenase (ubiquinone) 1 alpha subcomplex, 7, 14.5kDa	1	1	1
4830	NME1	non-metastatic cells 1, protein (NM23A) expressed in	1	1	1
4862	NPAS2	neuronal PAS domain protein 2	1	1	1
4898	NRD1	nardilysin (N-arginine dibasic convertase)	1	1	1
493869	GPX8	glutathione peroxidase 8 (putative)	1	1	1
5033	P4HA1	prolyl 4-hydroxylase, alpha polypeptide I	1	1	1
5049	PAFAH1B2	platelet-activating factor acetylhydrolase 1b, catalytic subunit 2 (30kDa)	1	1	1
5052	PRDX1	peroxiredoxin 1	1	1	1
50649	ARHGEF4	Rho guanine nucleotide exchange factor (GEF) 4	1	1	1
5074	PAWR	PRKC, apoptosis, WT1, regulator	1	1	1
51026	GOLT1B	golgi transport 1B	1	1	1
51053	GMNN	geminin, DNA replication inhibitor	1	1	1
51065	RPS27L	ribosomal protein S27-like	1	1	1
51075	TMX2	thioredoxin-related transmembrane protein 2	1	1	1
51097	SCCPDH	saccharopine dehydrogenase (putative)	1	1	1
51121	RPL26L1	ribosomal protein L26-like 1	1	1	1
51203	NUSAP1	nucleolar and spindle associated protein 1	1	1	1
51367	POP5	processing of precursor 5, ribonuclease P/MRP subunit (S. cerevisiae)	1	1	1
51382	ATP6V1D	ATPase, H+ transporting, lysosomal 34kDa, V1 subunit D	1	1	1
51495	PTPLAD1	protein tyrosine phosphatase-like A domain containing 1	1	1	1
516	ATP5G1	ATP synthase, H+ transporting, mitochondrial Fo complex, subunit C1 (subunit 9)	1	1	1
51657	STYXL1	serine/threonine/tyrosine interacting-like 1	1	1	1
51659	GINS2	GINS complex subunit 2 (Psf2 homolog)	1	1	1
51692	CPSF3	cleavage and polyadenylation specific factor 3, 73kDa	1	1	1
5217	PFN2	profilin 2	1	1	1
5315	PKM2	pyruvate kinase, muscle	1	1	1
54093	SETD4	SET domain containing 4	1	1	1
5445	PON2	paraoxonase 2	1	1	1
54499	TMCO1	transmembrane and coiled-coil domains 1	1	1	1
5480	PPIC	peptidylprolyl isomerase C (cyclophilin C)	1	1	1
54908	CCDC99	coiled-coil domain containing 99	1	1	1
54919	HEATR2	HEAT repeat containing 2	1	1	1
54936	ADPRHL2	ADP-ribosylhydrolase like 2	1	1	1
55034	MOCOS	molybdenum cofactor sulfurase	1	1	1
55055	ZWILCH	Zwilch, kinetochore associated, homolog (Drosophila)	1	1	1
55133	SRBD1	S1 RNA binding domain 1	1	1	1
55144	LRRC8D	leucine rich repeat containing 8 family, member D	1	1	1
55165	CEP55	centrosomal protein 55kDa	1	1	1
55222	LRRC20	leucine rich repeat containing 20	1	1	1
55227	LRRC1	leucine rich repeat containing 1	1	1	1
55239	OGFOD1	2-oxoglutarate and iron-dependent oxygenase domain containing 1	1	1	1
55293	UEVLD	UEV and lactate/malate dehyrogenase domains	1	1	1
55342	STRBP	spermatid perinuclear RNA binding protein	1	1	1
55353	LAPTM4B	lysosomal protein transmembrane 4 beta	1	1	1
55508	SLC35E3	solute carrier family 35, member E3	1	1	1
55568	GALNT10	UDP-N-acetyl-alpha-D-galactosamine:polypeptide N-acetylgalactosaminyltransferase 10 (GalNAc-T10)	1	1	1
55571	C2orf29	chromosome 2 open reading frame 29	1	1	1
5558	PRIM2	primase, DNA, polypeptide 2 (58kDa)	1	1	1
55651	NHP2	NHP2 ribonucleoprotein homolog (yeast)	1	1	1
55689	YEATS2	YEATS domain containing 2	1	1	1
55703	POLR3B	polymerase (RNA) III (DNA directed) polypeptide B	1	1	1
55706	TMEM48	transmembrane protein 48	1	1	1
55732	C1orf112	chromosome 1 open reading frame 112	1	1	1
55759	WDR12	WD repeat domain 12	1	1	1
55785	FGD6	FYVE, RhoGEF and PH domain containing 6	1	1	1
5584	PRKCI	protein kinase C, iota	1	1	1
55920	RCC2	regulator of chromosome condensation 2	1	1	1
56061	UBFD1	ubiquitin family domain containing 1	1	1	1
56106	PCDHGA10	protocadherin gamma subfamily A, 10	1	1	1
56112	PCDHGA3	protocadherin gamma subfamily A, 3	1	1	1
56616	DIABLO	diablo, IAP-binding mitochondrial protein	1	1	1
56647	BCCIP	BRCA2 and CDKN1A interacting protein	1	1	1
56683	C21orf59	chromosome 21 open reading frame 59	1	1	1
56704	JPH1	junctophilin 1	1	1	1
5690	PSMB2	proteasome (prosome, macropain) subunit, beta type, 2	1	1	1
56924	PAK6	p21 protein (Cdc42/Rac)-activated kinase 6	1	1	1
57019	CIAPIN1	cytokine induced apoptosis inhibitor 1	1	1	1
5702	PSMC3	proteasome (prosome, macropain) 26S subunit, ATPase, 3	1	1	1
5707	PSMD1	proteasome (prosome, macropain) 26S subunit, non-ATPase, 1	1	1	1
5708	PSMD2	proteasome (prosome, macropain) 26S subunit, non-ATPase, 2	1	1	1
57103	C12orf5	chromosome 12 open reading frame 5	1	1	1
57415	C3orf14	chromosome 3 open reading frame 14	1	1	1
57504	MTA3	metastasis associated 1 family, member 3	1	1	1
57510	XPO5	exportin 5	1	1	1
57674	RNF213	ring finger protein 213	1	1	1
5805	PTS	6-pyruvoyltetrahydropterin synthase	1	1	1
5832	ALDH18A1	aldehyde dehydrogenase 18 family, member A1	1	1	1
585	BBS4	Bardet-Biedl syndrome 4	1	1	1
586	BCAT1	branched chain amino-acid transaminase 1, cytosolic	1	1	1
5885	RAD21	RAD21 homolog (S. pombe)	1	1	1
59286	UBL5	ubiquitin-like 5	1	1	1
5984	RFC4	replication factor C (activator 1) 4, 37kDa	1	1	1
5985	RFC5	replication factor C (activator 1) 5, 36.5kDa	1	1	1
6009	RHEB	Ras homolog enriched in brain	1	1	1
60491	NIF3L1	NIF3 NGG1 interacting factor 3-like 1 (S. pombe)	1	1	1
60492	CCDC90B	coiled-coil domain containing 90B	1	1	1
6051	RNPEP	arginyl aminopeptidase (aminopeptidase B)	1	1	1
6120	RPE	ribulose-5-phosphate-3-epimerase	1	1	1
6382	SDC1	syndecan 1	1	1	1
63875	MRPL17	mitochondrial ribosomal protein L17	1	1	1
6388	SDF2	stromal cell-derived factor 2	1	1	1
64105	CENPK	centromere protein K	1	1	1
64699	TMPRSS3	transmembrane protease, serine 3	1	1	1
6491	STIL	SCL/TAL1 interrupting locus	1	1	1
64924	SLC30A5	solute carrier family 30 (zinc transporter), member 5	1	1	1
64928	MRPL14	mitochondrial ribosomal protein L14	1	1	1
64940	STAG3L4	stromal antigen 3-like 4	1	1	1
6505	SLC1A1	solute carrier family 1 (neuronal/epithelial high affinity glutamate transporter, system Xag), member 1	1	1	1
6513	SLC2A1	solute carrier family 2 (facilitated glucose transporter), member 1	1	1	1
65260	C1orf163	chromosome 1 open reading frame 163	1	1	1
6541	SLC7A1	solute carrier family 7 (cationic amino acid transporter, y+ system), member 1	1	1	1
65999	LRRC61	leucine rich repeat containing 61	1	1	1
6631	SNRPC	small nuclear ribonucleoprotein polypeptide C	1	1	1
6659	SOX4	SRY (sex determining region Y)-box 4	1	1	1
6664	SOX11	SRY (sex determining region Y)-box 11	1	1	1
6692	SPINT1	serine peptidase inhibitor, Kunitz type 1	1	1	1
6723	SRM	spermidine synthase	1	1	1
6732	SRPK1	SRSF protein kinase 1	1	1	1
6745	SSR1	signal sequence receptor, alpha	1	1	1
6790	AURKA	aurora kinase A	1	1	1
6941	TCF19	transcription factor 19	1	1	1
7004	TEAD4	TEA domain family member 4	1	1	1
7020	TFAP2A	transcription factor AP-2 alpha (activating enhancer binding protein 2 alpha)	1	1	1
7112	TMPO	thymopoietin	1	1	1
7153	TOP2A	topoisomerase (DNA) II alpha 170kDa	1	1	1
7167	TPI1	triosephosphate isomerase 1	1	1	1
7184	HSP90B1	heat shock protein 90kDa beta (Grp94), member 1	1	1	1
7203	CCT3	chaperonin containing TCP1, subunit 3 (gamma)	1	1	1
7260	TSSC1	tumor suppressing subtransferable candidate 1	1	1	1
7298	TYMS	thymidylate synthetase	1	1	1
7328	UBE2H	ubiquitin-conjugating enzyme E2H (UBC8 homolog, yeast)	1	1	1
7345	UCHL1	ubiquitin carboxyl-terminal esterase L1 (ubiquitin thiolesterase)	1	1	1
7349	UCN	urocortin	1	1	1
7355	SLC35A2	solute carrier family 35 (UDP-galactose transporter), member A2	1	1	1
7390	UROS	uroporphyrinogen III synthase	1	1	1
7448	VTN	vitronectin	1	1	1
7473	WNT3	wingless-type MMTV integration site family, member 3	1	1	1
754	PTTG1IP	pituitary tumor-transforming 1 interacting protein	1	1	1
7753	ZNF202	zinc finger protein 202	1	1	1
7804	LRP8	low density lipoprotein receptor-related protein 8, apolipoprotein e receptor	1	1	1
7873	MANF	mesencephalic astrocyte-derived neurotrophic factor	1	1	1
79022	TMEM106C	transmembrane protein 106C	1	1	1
79023	NUP37	nucleoporin 37kDa	1	1	1
79053	ALG8	asparagine-linked glycosylation 8, alpha-1,3-glucosyltransferase homolog (S. cerevisiae)	1	1	1
79077	DCTPP1	dCTP pyrophosphatase 1	1	1	1
79081	C11orf48	chromosome 11 open reading frame 48	1	1	1
79172	CENPO	centromere protein O	1	1	1
79191	IRX3	iroquois homeobox 3	1	1	1
79581	GPR172A	G protein-coupled receptor 172A	1	1	1
7965	AIMP2	aminoacyl tRNA synthetase complex-interacting multifunctional protein 2	1	1	1
79703	C11orf80	chromosome 11 open reading frame 80	1	1	1
79837	PIP4K2C	phosphatidylinositol-5-phosphate 4-kinase, type II, gamma	1	1	1
79876	UBA5	ubiquitin-like modifier activating enzyme 5	1	1	1
79888	LPCAT1	lysophosphatidylcholine acyltransferase 1	1	1	1
80005	DOCK5	dedicator of cytokinesis 5	1	1	1
80018	NAA25	N(alpha)-acetyltransferase 25, NatB auxiliary subunit	1	1	1
8027	STAM	signal transducing adaptor molecule (SH3 domain and ITAM motif) 1	1	1	1
81610	FAM83D	family with sequence similarity 83, member D	1	1	1
81627	TRMT1L	TRM1 tRNA methyltransferase 1-like	1	1	1
81849	ST6GALNAC5	ST6 (alpha-N-acetyl-neuraminyl-2,3-beta-galactosyl-1,3)-N-acetylgalactosaminide alpha-2,6-sialyltransferase 5	1	1	1
81930	KIF18A	kinesin family member 18A	1	1	1
81931	ZNF93	zinc finger protein 93	1	1	1
8365	HIST1H4H	histone cluster 1, H4h	1	1	1
83959	SLC4A11	solute carrier family 4, sodium borate transporter, member 11	1	1	1
84168	ANTXR1	anthrax toxin receptor 1	1	1	1
84236	RHBDD1	rhomboid domain containing 1	1	1	1
84262	PSMG3	proteasome (prosome, macropain) assembly chaperone 3	1	1	1
84300	C6orf125	chromosome 6 open reading frame 125	1	1	1
84313	VPS25	vacuolar protein sorting 25 homolog (S. cerevisiae)	1	1	1
8438	RAD54L	RAD54-like (S. cerevisiae)	1	1	1
84433	CARD11	caspase recruitment domain family, member 11	1	1	1
84513	PPAPDC1B	phosphatidic acid phosphatase type 2 domain containing 1B	1	1	1
84634	KISS1R	KISS1 receptor	1	1	1
84817	TXNDC17	thioredoxin domain containing 17	1	1	1
84823	LMNB2	lamin B2	1	1	1
84928	TMEM209	transmembrane protein 209	1	1	1
85014	TMEM141	transmembrane protein 141	1	1	1
86	ACTL6A	actin-like 6A	1	1	1
8607	RUVBL1	RuvB-like 1 (E. coli)	1	1	1
8608	RDH16	retinol dehydrogenase 16 (all-trans)	1	1	1
8702	B4GALT4	UDP-Gal:betaGlcNAc beta 1,4- galactosyltransferase, polypeptide 4	1	1	1
87178	PNPT1	polyribonucleotide nucleotidyltransferase 1	1	1	1
873	CBR1	carbonyl reductase 1	1	1	1
875	CBS	cystathionine-beta-synthase	1	1	1
8772	FADD	Fas (TNFRSF6)-associated via death domain	1	1	1
8805	TRIM24	tripartite motif containing 24	1	1	1
8818	DPM2	dolichyl-phosphate mannosyltransferase polypeptide 2, regulatory subunit	1	1	1
8836	GGH	gamma-glutamyl hydrolase (conjugase, folylpolygammaglutamyl hydrolase)	1	1	1
8872	CDC123	cell division cycle 123 homolog (S. cerevisiae)	1	1	1
8914	TIMELESS	timeless homolog (Drosophila)	1	1	1
8992	ATP6V0E1	ATPase, H+ transporting, lysosomal 9kDa, V0 subunit e1	1	1	1
9019	MPZL1	myelin protein zero-like 1	1	1	1
90407	TMEM41A	transmembrane protein 41A	1	1	1
90417	C15orf23	chromosome 15 open reading frame 23	1	1	1
9055	PRC1	protein regulator of cytokinesis 1	1	1	1
90580	C19orf52	chromosome 19 open reading frame 52	1	1	1
9069	CLDN12	claudin 12	1	1	1
90861	HN1L	hematological and neurological expressed 1-like	1	1	1
9097	USP14	ubiquitin specific peptidase 14 (tRNA-guanine transglycosylase)	1	1	1
9128	PRPF4	PRP4 pre-mRNA processing factor 4 homolog (yeast)	1	1	1
9133	CCNB2	cyclin B2	1	1	1
9134	CCNE2	cyclin E2	1	1	1
91574	C12orf65	chromosome 12 open reading frame 65	1	1	1
9158	FIBP	fibroblast growth factor (acidic) intracellular binding protein	1	1	1
92140	MTDH	metadherin	1	1	1
9276	COPB2	coatomer protein complex, subunit beta 2 (beta prime)	1	1	1
94097	SFXN5	sideroflexin 5	1	1	1
9493	KIF23	kinesin family member 23	1	1	1
9500	MAGED1	melanoma antigen family D, 1	1	1	1
9522	SCAMP1	secretory carrier membrane protein 1	1	1	1
9534	ZNF254	zinc finger protein 254	1	1	1
9536	PTGES	prostaglandin E synthase	1	1	1
95681	TSGA14	testis specific, 14	1	1	1
9569	GTF2IRD1	GTF2I repeat domain containing 1	1	1	1
9601	PDIA4	protein disulfide isomerase family A, member 4	1	1	1
9631	NUP155	nucleoporin 155kDa	1	1	1
9686	VGLL4	vestigial like 4 (Drosophila)	1	1	1
9722	NOS1AP	nitric oxide synthase 1 (neuronal) adaptor protein	1	1	1
9768	KIAA0101	KIAA0101	1	1	1
9806	SPOCK2	sparc/osteonectin, cwcv and kazal-like domains proteoglycan (testican) 2	1	1	1
9833	MELK	maternal embryonic leucine zipper kinase	1	1	1
991	CDC20	cell division cycle 20 homolog (S. cerevisiae)	1	1	1
9928	KIF14	kinesin family member 14	1	1	1
993	CDC25A	cell division cycle 25 homolog A (S. pombe)	1	1	1

## Sheet: Sheet2 GO_up
GO.ID	Term	Annotated	Significant	Expected	Rank in weightFisher	classicFisher	weightFisher
GO:0007067	mitosis	327	58	14.24	9	2.1e-20	4.6e-07
GO:0051301	cell division	417	64	18.16	1	4.9e-19	1.9e-19
GO:0000236	mitotic prometaphase	80	25	3.48	2	2.2e-15	2.2e-15
GO:0000075	cell cycle checkpoint	236	41	10.28	7	2.1e-14	6.9e-08
GO:0007059	chromosome segregation	132	27	5.75	17	1.3e-11	1.9e-05
GO:0000084	S phase of mitotic cell cycle	128	25	5.57	3	2.1e-10	2.1e-10
GO:0000082	G1/S transition of mitotic cell cycle	195	31	8.49	4	3.4e-10	1.2e-08
GO:0007093	mitotic cell cycle checkpoint	135	24	5.88	43	3.5e-09	0.00196
GO:0006260	DNA replication	253	33	11.02	30	1.6e-08	0.00037
GO:0006323	DNA packaging	124	22	5.4	16	1.7e-08	1.2e-05
GO:0000216	M/G1 transition of mitotic cell cycle	77	17	3.35	5	2.5e-08	2.5e-08
GO:0006281	DNA repair	359	40	15.63	14	4.4e-08	3.1e-06
GO:0000070	mitotic sister chromatid segregation	48	13	2.09	8	8.4e-08	8.4e-08
GO:0051656	establishment of organelle localization	96	18	4.18	15	1.4e-07	7.1e-06
GO:0006271	DNA strand elongation involved in DNA re...	32	10	1.39	10	6.1e-07	6.1e-07
GO:0007051	spindle organization	75	15	3.27	23	6.5e-07	0.00019
GO:0015031	protein transport	1104	82	48.07	50	9.5e-07	0.00329
GO:0031145	anaphase-promoting complex-dependent pro...	80	15	3.48	12	1.5e-06	1.5e-06
GO:0006987	activation of signaling protein activity...	61	13	2.66	13	1.7e-06	1.7e-06
GO:0006310	DNA recombination	190	24	8.27	45	2.6e-06	0.00247
GO:0051649	establishment of localization in cell	1547	102	67.36	6	9.4e-06	5.9e-08
GO:0051437	positive regulation of ubiquitin-protein...	69	12	3	18	3.8e-05	3.8e-05
GO:0007018	microtubule-based movement	122	16	5.31	19	7.7e-05	9.1e-05
GO:0051436	negative regulation of ubiquitin-protein...	65	11	2.83	20	0.0001	0.0001
GO:0000209	protein polyubiquitination	152	18	6.62	41	0.00011	0.00176
GO:0006457	protein folding	195	21	8.49	40	0.00012	0.00153
GO:0006334	nucleosome assembly	79	12	3.44	21	0.00015	0.00015
GO:0002479	antigen processing and presentation of e...	69	11	3	22	0.00018	0.00018
GO:0007052	mitotic spindle organization	30	7	1.31	25	0.00024	0.00024
GO:0000079	regulation of cyclin-dependent protein k...	85	12	3.7	26	0.0003	0.0003
GO:0007094	mitotic cell cycle spindle assembly chec...	32	7	1.39	29	0.00037	0.00037
GO:0006977	DNA damage response, signal transduction...	64	10	2.79	31	0.00041	0.00041
GO:0006521	regulation of cellular amino acid metabo...	54	9	2.35	32	0.00049	0.00049
GO:0018279	protein N-linked glycosylation via aspar...	82	11	3.57	34	0.00082	0.00082
GO:0000910	cytokinesis	85	11	3.7	37	0.00111	0.00111
GO:0006338	chromatin remodeling	88	11	3.83	38	0.00148	0.00148
GO:0045860	positive regulation of protein kinase ac...	390	30	16.98	39	0.00182	0.00149
GO:0015991	ATP hydrolysis coupled proton transport	31	6	1.35	42	0.00193	0.00193
GO:0034453	microtubule anchoring	32	6	1.39	44	0.00228	0.00228
GO:0006611	protein export from nucleus	33	6	1.44	46	0.00269	0.00269
GO:0006220	pyrimidine nucleotide metabolic process	34	6	1.48	48	0.00315	0.00315
GO:0072528	pyrimidine-containing compound biosynthe...	34	6	1.48	49	0.00315	0.00315
GO:0006412	translation	435	31	18.94	28	0.00488	0.00033
GO:0070507	regulation of microtubule cytoskeleton o...	72	8	3.13	33	0.01271	0.0008
GO:0008283	cell proliferation	1360	74	59.22	11	0.02511	1.4e-06
GO:0048015	phosphatidylinositol-mediated signaling	117	10	5.09	35	0.0314	0.00097
GO:0016071	mRNA metabolic process	582	35	25.34	47	0.03296	0.00276
GO:0042981	regulation of apoptotic process	1125	60	48.98	27	0.05716	0.00033
GO:0010467	gene expression	3822	176	166.41	24	0.19612	0.00022
GO:0009790	embryo development	761	35	33.13	36	0.39247	0.00109

## Sheet: Sheet3 GO_Down
GO.ID	Term	Annotated	Significant	Expected	Rank in weightFisher	classicFisher	weightFisher
GO:0007275	multicellular organismal development	3494	254	171.11	11	2.2e-13	5.8e-05
GO:0006954	inflammatory response	416	58	20.37	2	3.8e-13	1.1e-07
GO:0042127	regulation of cell proliferation	1033	92	50.59	8	9.8e-09	4.3e-05
GO:0001525	angiogenesis	322	41	15.77	7	1.8e-08	1.5e-05
GO:0001570	vasculogenesis	58	15	2.84	1	7.9e-08	7.9e-08
GO:0032496	response to lipopolysaccharide	184	28	9.01	5	8.3e-08	6.1e-07
GO:0050729	positive regulation of inflammatory resp...	61	15	2.99	3	1.6e-07	1.6e-07
GO:0045944	positive regulation of transcription fro...	569	57	27.87	4	1.9e-07	1.9e-07
GO:0007155	cell adhesion	868	77	42.51	27	2.1e-07	0.00052
GO:0001934	positive regulation of protein phosphory...	216	28	10.58	22	2.4e-06	0.00028
GO:0001822	kidney development	174	24	8.52	44	4.2e-06	0.00151
GO:0002673	regulation of acute inflammatory respons...	37	10	1.81	6	7.7e-06	7.7e-06
GO:0008285	negative regulation of cell proliferatio...	466	44	22.82	16	2.2e-05	0.0001
GO:0030335	positive regulation of cell migration	192	24	9.4	19	2.3e-05	0.00018
GO:0007507	heart development	336	34	16.46	24	4.8e-05	0.00046
GO:0051056	regulation of small GTPase mediated sign...	337	34	16.5	36	5.1e-05	0.00083
GO:0000122	negative regulation of transcription fro...	411	39	20.13	10	5.8e-05	5.8e-05
GO:0006955	immune response	931	72	45.59	20	6.6e-05	0.00023
GO:0048661	positive regulation of smooth muscle cel...	39	9	1.91	13	8.7e-05	8.7e-05
GO:0043409	negative regulation of MAPK cascade	67	12	3.28	14	8.7e-05	8.7e-05
GO:0009612	response to mechanical stimulus	111	16	5.44	17	9.7e-05	0.00011
GO:0043407	negative regulation of MAP kinase activi...	58	11	2.84	15	9.9e-05	9.9e-05
GO:0048568	embryonic organ development	267	28	13.08	12	0.00012	6.5e-05
GO:0045766	positive regulation of angiogenesis	72	12	3.53	18	0.00018	0.00018
GO:0045669	positive regulation of osteoblast differ...	44	9	2.15	21	0.00023	0.00023
GO:0045778	positive regulation of ossification	36	8	1.76	23	0.00028	0.00028
GO:0045639	positive regulation of myeloid cell diff...	55	10	2.69	32	0.00029	0.00065
GO:0050830	defense response to Gram-positive bacter...	30	7	1.47	25	0.0005	0.0005
GO:0045446	endothelial cell differentiation	39	8	1.91	26	0.00051	0.00051
GO:0043065	positive regulation of apoptotic process	554	45	27.13	9	0.00058	4.6e-05
GO:0021954	central nervous system neuron developmen...	40	8	1.96	28	0.00061	0.00061
GO:0002755	MyD88-dependent toll-like receptor signa...	72	11	3.53	33	0.00071	0.00071
GO:0048011	nerve growth factor receptor signaling p...	219	22	10.73	40	0.00111	0.00111
GO:0060326	cell chemotaxis	125	15	6.12	35	0.00116	0.00082
GO:0034130	toll-like receptor 1 signaling pathway	67	10	3.28	43	0.00147	0.00147
GO:0008015	blood circulation	284	26	13.91	39	0.00162	0.0011
GO:0071248	cellular response to metal ion	68	10	3.33	45	0.00165	0.00165
GO:0051384	response to glucocorticoid stimulus	130	15	6.37	46	0.00172	0.00172
GO:0051492	regulation of stress fiber assembly	37	7	1.81	47	0.00186	0.00186
GO:0034134	toll-like receptor 2 signaling pathway	70	10	3.43	48	0.00206	0.00206
GO:0048645	organ formation	48	8	2.35	50	0.0021	0.0021
GO:0051403	stress-activated MAPK cascade	192	19	9.4	41	0.00279	0.00129
GO:0048863	stem cell differentiation	87	10	4.26	42	0.0099	0.00133
GO:0007173	epidermal growth factor receptor signali...	158	15	7.74	31	0.01071	0.00065
GO:0043280	positive regulation of cysteine-type end...	94	10	4.6	37	0.01652	0.00104
GO:0001704	formation of primary germ layer	65	7	3.18	34	0.03902	0.00077
GO:0010740	positive regulation of intracellular pro...	322	20	15.77	49	0.16382	0.00208
GO:0006816	calcium ion transport	215	14	10.53	29	0.1701	0.00062
GO:0051640	organelle localization	139	9	6.81	30	0.24146	0.00063
GO:0022414	reproductive process	1135	56	55.59	38	0.49772	0.0011
